# Supplementary material for: Microflow Liquid Chromatography Coupled to Multinozzle Electrospray Ionization for Improved Lipidomics Coverage of 3D Clear Cell Renal Cell Carcinoma
Source: Anal Chem. 2025 Feb 25;97(9):5109–17. doi: 10.1021/acs.analchem.4c06337 (PMC11912133; doi:10.1021/acs.analchem.4c06337)
Supplement: Supplementary file 1 — ac4c06337_si_001.xlsx [file ac4c06337_si_001.xlsx]

## Sheet: Table of Contents
Microflow liquid chromatography coupled to multinozzle electrospray ionization for improved lipidomics coverage of 3D clear cell renal cell carcinoma
Sergey Girel 1,2, Mathieu Galmiche 1,2,3, Mathis Fiault 1,2,3, Valentin Mieville 1,2, Patrycja Nowak-Sliwinska 1,2, Serge Rudaz 1,2,3, Isabel Meister 1,2,3
1) School of Pharmaceutical Sciences, University of Geneva, 1211 Geneva 4, Switzerland
2) Institute of Pharmaceutical Sciences of Western Switzerland, University of Geneva, 1211 Geneva 4, Switzerland
3) Swiss Center of Applied Human Toxicology (SCAHT), 4000 Basel, Switzerland
Table S1	List of lipids in the Avanti Ultimate SPLASH ONE mix
Table S2	µF/mnESI-MS analytical settings
Table S3	AF/ESI-MS analytical settings
Table S4	Design of analytical sequences
Table S5	MS-DIAL parameters
Table S6	Ratios of response of µF/mnESI to AF/ESI for the lipid standards in the Ultimate SPLASH ONE mix
Table S7	ccRCC lipidomics data matrix obtained with the μF/mnESI workflow
Table S8	ccRCC lipidomics data matrix obtained with the AF/ESI workflow
Table S9	Evaluation criteria for analytical quality assessment of ccRCC datasets

## Sheet: Table S1_SPLASH lipids
Table S1. List of lipids in the Avanti Ultimate SPLASH ONE mix
Name	Concentration in stock solution (µg/mL)	Highest concentration assayed (µg/mL)	Lowest concentration assayed (pg/mL)	Formula	Monoisotopic mass	CAS	Avanti name	Avanti catalog number	Comment
CE 14:1(d7)	25	0.5	50	C41H63D7O2	601.582	2342574-68-7	14:1 cholesteryl(d7) ester	700220
CE 16:1(d7)	50	1	100	C43H67D7O2	629.613	1416275-33-6	16:1 cholesteryl(d7) ester	700221
CE 18:1d7	75	1.5	150	C45H71D7O2	657.644	1416275-35-8	18:1 cholesteryl(d7) ester	700222
CE 20:3(d7)	50	1	100	C47H71D7O2	681.644	2936622-60-3	20:3 cholesteryl(d7) ester	700223
CE 22:4(d7)	25	0.5	50	C49H73D7O2	707.66	2342574-92-7	22:4 cholesteryl(d7) ester	700226
Cer d18:1(d7)/16:1	75	1.5	150	C34H58D7NO3	542.54	1942907-49-4	C16:1 Ceramide(d7) (d18:1(d7)/16:1)	860748
Cer d18:1(d7)/18:1	50	1	100	C36H62D7NO3	570.572	1942907-50-7	C18:1 Ceramide(d7) (d18:1(d7)/18:1)	860747
Cer d18:1(d7)/20:1	25	0.5	50	C38H66D7NO3	598.603	2342574-60-9	C20:1 Ceramide(d7) (d18:1(d7)/20:1)	860746
Cer d18:1(d7)/22:1	50	1	100	C40H70D7NO3	626.634	2342574-57-4	C22:1 Ceramide(d7) (d18:1(d7)/22:1)	860745
Cer d18:1(d7)/24:1	75	1.5	150	C42H74D7NO3	654.666	1840942-16-6	C24:1 Ceramide(d7) (d18:1(d7)/24:1)	860679
DG 17:0_14:1(d5)	25	0.5	50	C34H59D5O5	557.507	2342575-65-7	17:0-14:1 DG(d5)	800827
DG 17:0_16:1(d5)	50	1	100	C36H63D5O5	585.538	2342575-64-6	17:0-16:1 DG(d5)	800826
DG 17:0_18:1(d5)	75	1.5	150	C38H67D5O5	613.569	2342575-62-4	17:0-18:1 DG(d5)	800824
DG 17:0_20:3(d5)	50	1	100	C40H67D5O5	637.569	2936622-57-8	17:0-20:3 DG(d5)	800825
DG 17:0_22:4(d5)	25	0.5	50	C42H69D5O5	663.585	2342575-41-9	17:0-22:4 DG(d5)	800823
LPC 15:0(d5)	25	0.5	50	C23H43D5NO7P	486.348	2342574-95-0	15:0 Lyso PC(d5)	870309
LPC 17:0 (d5)	50	1	100	C25H47D5NO7P	514.38	2342575-12-4	17:0 Lyso PC(d5)	855679
LPC 19:0(d5)	25	0.5	50	C27H51D5NO7P	542.411	2342575-08-8	19:0 Lyso PC(d5)	855778
LPE 15:0(d5)	25	0.5	50	C20H37D5NO7P	444.301	2342574-96-1	15:0 Lyso PE(d5)	856709
LPE 17:0(d5)	50	1	100	C22H41D5NO7P	472.333	2342575-10-2	17:0 Lyso PE(d5)	856710
LPE 19:0(d5)	25	0.5	50	C24H45D5NO7P	500.364	2342575-09-9	19:0 Lyso PE(d5)	856716
LPG 15:0(d5)	25	0.5	50	C21H38D5O9P	475.296	2342574-98-3	15:0 Lyso PG(d5)	858123	sodium salt C21H37D5NaO9P
LPG 17:0(d5)	50	1	100	C23H42D5O9P	503.327	2342575-16-8	17:0 Lyso PG(d5)	858130	sodium salt C23H41D5NaO9P
LPG 19:0(d5)	25	0.5	50	C25H46D5O9P	531.359	2342575-14-6	19:0 Lyso PG(d5)	858129	sodium salt C25H45D5NaO9P
LPI 15:0(d5)	25	0.5	50	C24H45D5NO12P	580.338	2342575-02-2	15:0 Lyso PI(d5)	850107	ammonium salt C24H45D5NO12P
LPI 17:0(d5)	50	1	100	C26H49D5NO12P	608.37	2342575-26-0	17:0 Lyso PI(d5)	850108	ammonium salt C26H49D5NO12P
LPI 19:0(d5)	25	0.5	50	C28H53D5NO12P	636.401	2342575-23-7	19:0 Lyso PI(d5)	850106	ammonium salt C28H53D5NO12P
LPS 15:0(d5)	25	0.5	50	C21H37D5NO9P	488.291	2342575-00-0	15:0 Lyso PS(d5)	858146	sodium salt C21H36D5NNaO9P
LPS 17:0(d5)	50	1	100	C23H41D5NO9P	516.322	2342575-21-5	17:0 Lyso PS(d5)	858148	sodium salt C23H40D5NNaO9P
LPS 19:0(d5)	25	0.5	50	C25H45D5NO9P	544.354	2342575-18-0	19:0 Lyso PS(d5)	858147	sodium salt C25H44D5NNaO9P
PC 17:0_14:1(d5)	50	1	100	C39H71D5NO8P	722.562	2342575-80-6	17:0-14:1 PC(d5)	855683
PC 17:0_16:1(d5)	100	2	200	C41H75D5NO8P	750.593	2342575-79-3	17:0-16:1 PC(d5)	855682
PC 17:0_18:1(d5)	150	3	300	C43H79D5NO8P	778.625	2342575-55-5	17:0-18:1 PC(d5)	855681
PC 17:0_20:3(d5)	100	2	200	C45H79D5NO8P	802.625	2936622-61-4	17:0-20:3 PC(d5)	855680
PC 17:0_22:4(d5)	50	1	100	C47H81D5NO8P	828.64	2342575-43-1	17:0-22:4 PC(d5)	855678
PE 17:0_14:1(d5)	25	0.5	50	C36H65D5NO8P	680.515	2342575-78-2	17:0-14:1 PE(d5)	856721
PE 17:0_16:1(d5)	50	1	100	C38H69D5NO8P	708.547	2342575-77-1	17:0-16:1 PE(d5)	856720
PE 17:0_18:1(d5)	75	1.5	150	C40H73D5NO8P	736.578	2342575-56-6	17:0-18:1 PE(d5)	856719
PE 17:0_20:3(d5)	50	1	100	C42H73D5NO8P	760.578	2936622-54-5	17:0-20:3 PE(d5)	856718
PE 17:0_22:4(d5)	25	0.5	50	C44H75D5NO8P	786.593	2342575-44-2	17:0-22:4 PE(d5)	856717
PG 17:0_14:1(d5)	25	0.5	50	C37H66D5O10P	711.51	2342575-74-8	17:0-14:1 PG(d5)	858135	sodium salt C37H65D5NaO10P
PG 17:0_16:1(d5)	50	1	100	C39H70D5O10P	739.541	2342575-72-6	17:0-16:1 PG(d5)	858134	sodium salt C39H69D5NaO10P
PG 17:0_18:1(d5)	75	1.5	150	C41H74D5O10P	767.572	2342575-59-9	17:0-18:1 PG(d5)	858133	sodium salt C41H73D5NaO10P
PG 17:0_20:3(d5)	50	1	100	C43H74D5O10P	791.572	2936622-53-4	17:0-20:3 PG(d5)	858132	sodium salt C43H73D5NaO10P
PG 17:0_22:4(d5)	25	0.5	50	C45H76D5O10P	817.588	2342575-46-4	17:0-22:4 PG(d5)	858131	sodium salt C45H75D5NaO10P
PI 17:0_14:1(d5)	25	0.5	50	C40H73D5NO13P	816.553	2342575-29-3	17:0-14:1 PI(d5)	850109	ammonium salt C40H73D5NO13P
PI 17:0_16:1(d5)	50	1	100	C42H77D5NO13P	844.584	2342575-32-8	17:0-16:1 PI(d5)	850110	ammonium salt C42H77D5NO13P
PI 17:0_18:1(d5)	75	1.5	150	C44H81D5NO13P	872.615	2342575-35-1	17:0-18:1 PI(d5)	850111	ammonium salt C44H81D5NO13P
PI 17:0_20:3(d5)	50	1	100	C46H81D5NO13P	896.615	2936622-59-0	17:0-20:3 PI(d5)	850112	ammonium salt C46H81D5NO13P
PI 17:0_22:4(d5)	25	0.5	50	C48H83D5NO13P	922.631	2342575-39-5	17:0-22:4 PI(d5)	850118	ammonium salt C48H83D5NO13P
PS 17:0_14:1(d5)	25	0.5	50	C37H65D5NO10P	724.505	2342575-69-1	17:0-14:1 PS(d5)	858153	sodium salt C37H64D5NNaO10P
PS 17:0_16:1(d5)	50	1	100	C39H69D5NO10P	752.536	2342575-67-9	17:0-16:1 PS(d5)	858152	sodium salt C39H68D5NNaO10P
PS 17:0_18:1(d5)	75	1.5	150	C41H73D5NO10P	780.568	2342575-61-3	17:0-18:1 PS(d5)	858151	sodium salt C41H72D5NNaO10P
PS 17:0_20:3(d5)	50	1	100	C43H73D5NO10P	804.568	2936622-56-7	17:0-20:3 PS(d5)	858150	sodium salt C43H72D5NNaO10P
PS 17:0_22:4(d5)	25	0.5	50	C45H75D5NO10P	830.583	2342575-48-6	17:0-22:4 PS(d5)	858149	sodium salt C45H74D5NNaO10P
SM d18:1/16:1(d9)	75	1.5	150	C39H68D9N2O6P	709.608	2342574-45-0	16:1 SM (d18:1/16:1)(d9)	860741
SM d18:1/18:1(d9)	50	1	100	C41H72D9N2O6P	737.64	2342574-42-7	18:1 SM (d18:1/18:1)(d9)	860740
SM d18:1/20:1(d9)	25	0.5	50	C43H76D9N2O6P	765.671	2342574-48-3	20:1 SM (d18:1/20:1)(d9)	860742
SM d18:1/22:1(d9)	50	1	100	C45H80D9N2O6P	793.702	2342574-51-8	22:1 SM (d18:1/22:1)(d9)	860743
SM d18:1/24:1(d9)	75	1.5	150	C47H84D9N2O6P	821.734	2342574-54-1	24:1 SM (d18:1/24:1)(d9)	860744
TG 14:0_13:0_14:0(d5)	25	0.5	50	C44H79D5O6	713.658	2342574-78-9	14:0-13:0-14:0 TG(d5)	860906
TG 14:0_15:1_14:0(d5)	50	1	100	C46H81D5O6	739.674	2342574-80-3	14:0-15:1-14:0 TG(d5)	860907
TG 14:0_17:1_14:0(d5)	75	1.5	150	C48H85D5O6	767.705	2342574-82-5	14:0-17:1-14:0 TG(d5)	860908
TG 16:0_15:1_16:0(d5)	100	2	200	C50H89D5O6	795.736	2342574-85-8	16:0-15:1-16:0 TG(d5)	860910
TG 16:0_17:1_16:0(d5)	125	2.5	250	C52H93D5O6	823.768	2342574-83-6	16:0-17:1-16:0 TG(d5)	860909
TG 16:0_19:2_16:0(d5)	100	2	200	C54H95D5O6	849.783	342574-87-0	16:0-19:2-16:0 TG(d5)	860911
TG 18:1_17:1_18:1(d5)	75	1.5	150	C56H97D5O6	875.799	2342574-91-6	18:1-17:1-18:1 TG(d5)	860914
TG 18:1_19:2_18:1(d5)	50	1	100	C58H99D5O6	901.815	2342574-89-2	18:1-19:2-18:1 TG(d5)	860912
TG 18:1_21:2_18:1(d5)	25	0.5	50	C60H103D5O6	929.846	2342574-90-5	18:1-21:2-18:1 TG(d5)	860913

## Sheet: Table S2_uF-mnESI-MS settings
Table S2. µF/mnESI-MS analytical settings
LC model	Waters M-Class
Column	Bruker PepSep (0.15x150 mm, ReproSil-Pur 120 C18-AQ 1.9 μm)
Mobile phase A	acetonitrile:water (1:1 v/v) + 0.1% acetic acid and 10 mM ammonium acetate
Mobile phase B	isopropanol:acetonitrile (8:2 v/v) + 0.1% acetic acid and 10 mM ammonium acetate
Flow rate	3 μL/min
Column temperature	60° C
Autosampler temperature	10° C
Gradient program	Time (min)	% B
	0	3
	1	3
	3.5	75
	12.5	99
	16	99
	17	3
	19	3
MS model	Thermo Scientific Orbitrap Exploris 120
Scan range	m/z 400-1200
Data recording	centroid
Internal mass calibration	at run start using fluoranthene ions with EasyIC
External mass calibration	using Pierce solution according to manufacturer specifications
Source parameters (DuoESI source with M3 emitter)				Stage values:	5 nozzle	8 nozzle
M3 emitter	5 nozzle (20 μm) or 8 nozzle (10 µm)			X	0	0
Voltage	3400 V (5 nozzle); 2500 V (8 nozzle)			Y	+ 2.7 mm	+ 3.5 mm
Sheath gas	6 a.u. (1.23 L/min)			Z	in the plane of the inlet	in the plane of the inlet
Aux gas	0 a.u.
Sweep gas	0 a.u.
Transfer tube	300 °C
Full scan parameters
Resolution	60'000 at m/z 200
RF S-Lens	0.7
ITT	80 ms
AGC	2
MS2 scan parameters
Mode	DDA top 4 precursors (intensity)
AGC	Standard
ITT	Auto
Collision energy	20% (normalized HCD)
Isolation window	0.9 Da centered
Apex detection	40% (peakwidth 22 s)
Dynamic exclusion	5 s (tolerance 10 ppm)

## Sheet: Table S3_AF-ESI-MS settings
Table S3. AF/ESI-MS analytical settings
LC model	Thermo Scientific Vanquish Horizon
Column	Waters BEH Premier C18 (2.1x100 mm, 130 Å, 1.7 μm), with guard cartridge
Mobile phase A	acetonitrile:water (6:4 v/v) + 0.1% acetic acid and 10 mM ammonium acetate
Mobile phase B	isopropanol:acetonitrile (9:1 v/v) + 0.1% acetic acid and 10 mM ammonium acetate
Flow rate	400 μL/min
Column temperature	50° C
Autosampler temperature	10° C
Gradient program	Time, min	%B
	0	20
	3	50
	10	85
	15	97
	15.1	20
	19	20
MS model	Thermo Scientific Orbitrap Exploris 120
Scan range	m/z 400-1200 for the Ultimate SPLASH data; m/z 220-1200 for the ccRCC sequence
Data recording	centroid
Internal mass calibration	at run start using fluoranthene ions with EasyIC
External mass calibration	using Pierce solution according to manufacturer specifications
Source parameters (OptaMax NH with 100 µm stainless steel needle)					Stage values:	Height	M
Source mode	HESI					Approach	2
Voltage	3400 V					Tilt	Center
Sheath gas	55 a.u. (6.8 L/min)
Aux gas	11 a.u. (11 L/min)
Sweep gas	2 a.u. (3.3 L/min)
Transfer tube	340 °C
Full scan parameters
Resolution	60'000 at m/z 200
RF S-Lens	0.7
ITT	80 ms
AGC	1
MS2 scan parameters
Mode	DDA top 4 precursors (intensity)
AGC	Standard
ITT	Auto
Collision energy	20% (normalized HCD)
Isolation window	0.9 Da centered
Apex detection	45% (peakwidth 10 s)
Dynamic exclusion	2 s (tolerance 10 ppm)

## Sheet: Table S4_Analytical sequences
Table S4. Design of analytical sequences
µF/mnESI sequence			AF/ESI sequence
Injection order	Sample		Injection order	Sample
1-20	20 x conditioning QCs		1	blank
21	QC		2-16	14 x conditioning QCs, 1 QC, 1 diluted QC
22	Diluted QC		17	QC
23	conditioning QC		18	DMSO-N
24	Tubacin-R		19	Erlotinib-N
25	RPMI-R		20	Tacedinaline-N
26	Combination-R		21	Combination-N
27	Tacedinaline-R		22	RPMI-N
28	Tacedinaline-N		23	Dasatinib-N
29	Dasatinib-R		24	Tubacin-N
30	QC		25	QC
31	Diluted QC		26	Tacedinaline-N
32	conditioning QC		27	Tubacin-N
33	Erlotinib-N		28	Combination-N
34	Tubacin-N		29	RPMI-N
35	Erlotinib-N		30	Dasatinib-N
36	Tacedinaline-N		31	DMSO-N
37	Combination-R		32	Erlotinib-N
38	Dasatinib-N		33	QC
39	QC		34	Dasatinib-N
40	Diluted QC		35	RPMI-N
41	conditioning QC		36	Tubacin-N
42	Tacedinaline-R		37	Tacedinaline-N
43	Dasatinib-R		38	Erlotinib-N
44	Combination-N		39	DMSO-N
45	Erlotinib-R		40	Combination-N
46	Tacedinaline-R		41	QC
47	Dasatinib-N		42	Diluted QC
48	QC		43	conditioning QC
49	Diluted QC		44	DMSO-R
50	conditioning QC		45	Erlotinib-R
51	Dasatinib-N		46	Tacedinaline-R
52	RPMI-N		47	Combination-N
53	DMSO-N		48	RPMI-R
54	Dasatinib-R		49	Dasatinib-R
55	Tubacin-R		50	Tubacin-R
56	DMSO-R		51	QC
57	QC		52	Tacedinaline-R
58	Diluted QC		53	Tubacin-R
59	conditioning QC		54	Combination-N
60	Tubacin-N		55	RPMI-R
61	Tubacin-N		56	Dasatinib-R
62	DMSO-R		57	DMSO-R
63	Erlotinib-N		58	Erlotinib-R
64	DMSO-R		59	QC
65	Combination-R		60	Dasatinib-R
66	QC		61	RPMI-R
67	Diluted QC		62	Tubacin-R
68	conditioning QC		63	Tacedinaline-R
69	RPMI-R		64	Erlotinib-R
70	RPMI-N		65	DMSO-R
71	RPMI-N		66	Combination-N
72	Erlotinib-R		67	QC
73	Tacedinaline-N		68-74	re-injections
74	DMSO-N		75	QC
75	QC		76	blank
76	Diluted QC
77	conditioning QC
78	Combination-N
79	Combination-N
80	DMSO-N
81	Tubacin-R
82	RPMI-R
83	Erlotinib-R
84	QC
85	Diluted QC
86	conditioning QC

## Sheet: Table S5_MSDIAL parameters
Table S5. MS-DIAL parameters
Full scan tolerance:	0.01 Da
MS/MS tolerance:	0.01 Da
RT window:	0-19 min
Mass range:	400-1200 Da
Peak detection threshold:	10'000 cts.
Mass slice width:	0.05 Da
Smoothing:	4 scans
Minimum peak width:	10 scans
Annotation:	Ammonium acetate, all species
Adducts:	M+H, M+NH4, M+H-H2O, M+Na
Run alignment RT tolerance:	0.5 min
Run alignment m/z tolerance:	0.05 Da
RT factor:	0.5
m/z factor:	0.5
Peak count filter:	0.05
N% detected	0.5
Gap filling:	enabled

## Sheet: Table S6_SPLASH ratios uF vs AF
Table S6. Ratios of response of µF/mnESI to AF/ESI for the lipid standards in the Ultimate SPLASH ONE mix
50-fold dilution	µF/mnESI (5 nozzles)		µF/mnESI (8 nozzles)		AF (0.2µL injection)		AF (3µL injection)		ratios					500-fold dilution	µF/mnESI (5 nozzles)		µF/mnESI (8 nozzles)		AF (0.2µL injection)		AF (3µL injection)		ratios
Standard	mean*	CV	mean	CV	mean	CV	mean	CV	5nz vs AF02	8nz vs AF02	5nz vs AF3	8nz vs AF3		Standard	mean	CV	mean	CV	mean	CV	mean	CV	5nz vs AF02	8nzR vs AF02	5nz vs AF3	8nzR vs AF3
CE 14:1(d7)_M+NH4+	1.7602e+08	5.81392	254077568	2.51085	NA	NA	141123	6.48371	NA	NA	1247.28	1800.4		CE 14:1(d7)_M+NH4+	3.6857e+07	8.93557	3.35072e+07	10.4821	NA	NA	NA	NA	NA	NA	NA	NA
CE 16:1(d7)_M+NH4+	383140192	4.4335	3.98163e+08	0.988022	NA	NA	916399	6.49979	NA	NA	418.093	434.487		CE 16:1(d7)_M+NH4+	8.55924e+07	8.26519	5.90986e+07	11.927	NA	NA	NA	NA	NA	NA	NA	NA
CE 18:1(d7)_M+NH4+	5.97234e+08	5.76897	5.38386e+08	2.68873	NA	NA	2.56364e+06	8.28735	NA	NA	232.964	210.009		CE 18:1(d7)_M+NH4+	1.32874e+08	5.66036	7.50933e+07	11.5224	NA	NA	NA	NA	NA	NA	NA	NA
CE 20:3(d7)_M+NH4+	675673984	6.26695	5.44117e+08	1.35347	148912	1.27701	1.17631e+07	5.80721	4537.39	3653.94	57.4402	46.2562		CE 20:3(d7)_M+NH4+	1.45757e+08	5.11384	85411656	12.2094	NA	NA	214168	0.409247	NA	NA	680.575	398.807
CE 22:4(d7)_M+NH4+	3.7422e+08	6.14767	3.01499e+08	0.786907	182973	8.16167	6.29781e+06	3.56035	2045.22	1647.78	59.4207	47.8736		CE 22:4(d7)_M+NH4+	75904208	4.76953	4.12813e+07	11.0469	NA	NA	252406	5.18935	NA	NA	300.723	163.551
Cer d18:1(d7)/16:1_M+H+	547170496	2.99809	6.98871e+08	4.81229	22755022	2.31275	2.42701e+08	2.28159	24.0461	30.7128	2.25451	2.87956		Cer d18:1(d7)/16:1_M+H+	55668800	2.37435	6.66098e+07	1.02087	1.81195e+06	1.20532	2.77259e+07	2.48004	30.7231	36.7613	2.00783	2.40244
Cer d18:1(d7)/18:1_M+H+	3.71869e+08	1.50967	508981376	2.87873	1.77011e+07	2.3239	177904368	1.74525	21.0082	28.7542	2.09028	2.86098		Cer d18:1(d7)/18:1_M+H+	3.21465e+07	2.76408	44629288	2.73376	1.5905e+06	2.84309	2.1227e+07	0.955906	20.2115	28.0599	1.51441	2.10247
Cer d18:1(d7)/20:1_M+H+	207029472	1.66362	3.13498e+08	3.93787	1.03014e+07	1.75352	1.10464e+08	1.77873	20.0972	30.4325	1.87417	2.838		Cer d18:1(d7)/20:1_M+H+	1.65476e+07	2.67339	24832974	0.638115	850205	3.09856	1.22708e+07	2.79023	19.4631	29.2082	1.34854	2.02375
Cer d18:1(d7)/22:1_M+H+	4.14438e+08	1.2182	5.69279e+08	3.78256	23434054	0.399004	2.0501e+08	1.3452	17.6853	24.2928	2.02155	2.77684		Cer d18:1(d7)/22:1_M+H+	5.89469e+07	4.16907	79626640	4.12303	2.13358e+06	2.87086	2.78471e+07	1.2428	27.6281	37.3206	2.11681	2.85943
Cer d18:1(d7)/24:1_M+H+	6.43067e+08	2.35485	9.26816e+08	1.49103	36279564	2.52545	3.71407e+08	2.97104	17.7253	25.5465	1.73143	2.49542		Cer d18:1(d7)/24:1_M+H+	9.31117e+07	2.2819	1.27441e+08	4.06742	2.99569e+06	0.864048	43886712	1.1554	31.0819	42.5412	2.12164	2.90385
DG 17:0-14:1(d5)_M+NH4+	2.47758e+08	6.14858	4.16165e+08	4.03392	578531	0.648999	7.26771e+06	1.46316	428.254	719.348	34.0903	57.2622		DG 17:0-14:1(d5)_M+NH4+	2.40382e+07	1.06781	3.46773e+07	3.36085	NA	NA	717759	4.33097	NA	NA	33.4906	48.3133
DG 17:0-16:1(d5)_M+NH4+	4.69012e+08	3.92093	7.99536e+08	2.78497	2.01358e+06	4.9253	25244296	3.23934	232.924	397.071	18.5789	31.6719		DG 17:0-16:1(d5)_M+NH4+	5.20598e+07	1.34444	7.62353e+07	6.86973	177122	3.9853	2.53516e+06	1.51214	293.92	430.41	20.5351	30.0712
DG 17:0-18:1(d5)_M+NH4+	7.14165e+08	4.312	1.11062e+09	2.24047	3.40554e+06	2.04346	5.18056e+07	1.32321	209.707	326.122	13.7855	21.4382		DG 17:0-18:1(d5)_M+NH4+	1.01563e+08	0.410486	149756336	8.88328	298734	2.12684	4304980	1.42533	339.98	501.304	23.5921	34.7868
DG 17:0-20:3(d5)_M+NH4+	5.48841e+08	2.48492	8.78849e+08	4.01809	14294311	0.818319	1.92388e+08	2.05818	38.3958	61.4824	2.85278	4.56811		DG 17:0-20:3(d5)_M+NH4+	7.27551e+07	1.51538	1.05026e+08	6.094	1195903	2.3065	1.81521e+07	0.987237	60.837	87.8212	4.00809	5.78588
DG 17:0-22:4(d5)_M+NH4+	2.58598e+08	4.98927	4.11146e+08	4.70496	8.28146e+06	0.781687	1.23264e+08	1.64582	31.2261	49.6465	2.09792	3.3355		DG 17:0-22:4(d5)_M+NH4+	34390456	0.518216	53254024	7.70396	669700	0.592606	1.03707e+07	0.714594	51.352	79.5192	3.31613	5.13506
LPC 15:0(d5)_M+H+	1.48287e+08	2.78004	156875984	7.07308	1.17114e+07	3.4904	1.79821e+08	1.64774	12.6617	13.3951	0.824635	0.8724		LPC 15:0(d5)_M+H+	12148609	2.24514	10202679	3.79282	904694	1.38176	1.40669e+07	2.13131	13.4284	11.2775	0.863634	0.725299
LPC 17:0 (d5)_M+H+	3.88495e+08	2.08078	4.24359e+08	8.21008	27316522	2.9818	390637344	0.902461	14.222	15.5349	0.994516	1.08632		LPC 17:0 (d5)_M+H+	23788176	4.24918	19722394	3.77089	2.1298e+06	2.2137	3.21272e+07	1.39649	11.1692	9.26019	0.740438	0.613885
LPC 19:0(d5)_M+H+	1.30836e+08	3.62007	130236984	5.02075	1.16976e+07	2.60972	1.79418e+08	1.12196	11.1848	11.1336	0.729224	0.725885		LPC 19:0(d5)_M+H+	8.29183e+06	0.77222	5.86231e+06	3.28273	846637	0.929767	1.39842e+07	1.26012	9.79384	6.92423	0.592945	0.419211
LPE 15:0(d5)_M+H+	4.36688e+07	1.66271	6.97004e+07	3.02723	4200079	4.80882	5.72608e+07	2.80409	10.3971	16.595	0.76263	1.21725		LPE 15:0(d5)_M+H+	4473795	3.26437	5.66901e+06	3.89493	353751	3.42577	4979219	3.28116	12.6467	16.0254	0.898493	1.13853
LPE 17:0(d5)_M+H+	9.92063e+07	3.48228	164190304	6.95746	1.17588e+07	3.16981	1.45144e+08	3.20843	8.43676	13.9632	0.683503	1.13122		LPE 17:0(d5)_M+H+	9.69828e+06	0.803646	1.28081e+07	3.40895	988845	2.1291	1.38682e+07	1.30374	9.80769	12.9526	0.699319	0.923563
LPE 19:0(d5)_M+H+	4.90804e+07	2.41662	7.53401e+07	5.39818	5.22727e+06	1.66472	7.44092e+07	1.51944	9.3893	14.4129	0.659601	1.01251		LPE 19:0(d5)_M+H+	4751698	4.68287	4846560	1.60777	447615	0.455759	6.38853e+06	1.11066	10.6156	10.8275	0.743786	0.758635
LPG 15:0(d5)_M+H+	1.48655e+07	7.60618	3.76454e+07	7.08839	727349	4.54531	1.08813e+07	1.98546	20.438	51.757	1.36616	3.45965		LPG 15:0(d5)_M+H+	1.23113e+06	8.05053	1.7149e+06	6.59079	126790	22.8102	841913	0.629611	9.70997	13.5255	1.4623	2.0369
LPG 17:0(d5)_M+H+	37200060	6.12003	6.23543e+07	2.64568	2.34033e+06	3.59297	29761304	3.42362	15.8952	26.6434	1.24995	2.09515		LPG 17:0(d5)_M+H+	3.37886e+06	5.92084	2.92209e+06	2.51546	253690	4.8607	2.70291e+06	0.249036	13.3189	11.5183	1.25008	1.08109
LPG 19:0(d5)_M+H+	1.68597e+07	8.09935	30406710	6.75234	1155974	2.44851	16960194	0.896125	14.5849	26.304	0.994077	1.79283		LPG 19:0(d5)_M+H+	1.71266e+06	12.3616	1.4013e+06	3.1617	NA	NA	1.35113e+06	2.28742	NA	NA	1.26758	1.03714
LPI 17:0(d5) M+H+	4.28902e+06	11.5694	8.33378e+06	6.06461	NA	NA	1.07498e+06	3.19332	54.7057	106.296	3.98985	7.75248		LPI 17:0(d5) M+H+	321674	16.3521	124869	3.17206	NA	NA	NA	NA	NA	NA	NA	NA
LPI 19:0(d5)_M+H+	2.85253e+06	14.7325	4.69274e+06	4.84677	178617	4.58675	2143622	0.688625	15.9701	26.2727	1.3307	2.18917		LPI 19:0(d5)_M+H+	231739	30.8177	NA	NA	NA	NA	230830	8.23109	NA	NA	1.00394	0.205714
LPS 15:0(d5)_M+H+	3.24052e+06	11.7612	2.5336e+07	3.8562	3373048	1.95958	4.73822e+07	0.269314	0.960708	7.51131	0.0683909	0.534716		LPS 15:0(d5)_M+H+	153989	4.22313	665479	22.9551	257266	0.751658	3.98704e+06	1.72705	0.59856	2.58674	0.0386224	0.166911
LPS 17:0(d5)_M+H+	2.35403e+06	24.0381	1.49527e+07	7.20663	8.18799e+06	3.71917	9.39395e+07	1.9567	0.287498	1.82618	0.025059	0.159174		LPS 17:0(d5)_M+H+	101299	22.813	194708	34.6808	644037	3.36579	9.61679e+06	0.512029	0.157288	0.302325	0.0105336	0.0202467
PC 17:0_14:1(d5)_M+H+	436344672	6.4102	6.2838e+08	4.31535	36023824	0.672609	5.12364e+08	2.12542	12.1127	17.4435	0.851631	1.22643		PC 17:0_14:1(d5)_M+H+	2.86787e+07	4.53035	2.95223e+07	3.12575	2.71553e+06	0.854105	4.45637e+07	3.12011	10.561	10.8716	0.643544	0.662474
PC 17:0_16:1(d5)_M+H+	8.42693e+08	3.70497	1211898368	4.5093	6.96337e+07	0.954735	9.27071e+08	1.17586	12.1018	17.4039	0.908984	1.30723		PC 17:0_16:1(d5)_M+H+	5.48311e+07	3.95115	5.69351e+07	0.65728	5.39262e+06	2.25681	8.27792e+07	1.02513	10.1678	10.558	0.662377	0.687794
PC 17:0_18:1(d5)_M+H+	1.15807e+09	3.10328	1.84146e+09	3.79762	112947216	1.64457	1.27316e+09	1.33982	10.2532	16.3037	0.909602	1.44636		PC 17:0_18:1(d5)_M+H+	84792832	1.25823	37675664	173.205	8915824	3.22342	1.38785e+08	2.73832	9.51038	4.22571	0.610963	0.271467
PC 17:0_20:3(d5)_M+H+	8.00109e+08	6.88881	1.23327e+09	4.14484	7.17433e+07	2.91606	9.22871e+08	4.09663	11.1524	17.19	0.866979	1.33634		PC 17:0_20:3(d5)_M+H+	4.95907e+07	2.83022	6.16014e+07	0.930389	6.3832e+06	2.57797	87003664	0.31095	7.76893	9.65054	0.569984	0.708032
PC 17:0_22:4(d5)_M+H+	3.70453e+08	3.55205	6.13967e+08	5.32731	32708792	2.81706	4.26828e+08	1.04328	11.3258	18.7707	0.867921	1.43844		PC 17:0_22:4(d5)_M+H+	2.49048e+07	3.99065	32998982	7.87229	2733833	0.490947	39978768	2.18617	9.10985	12.0706	0.622951	0.825413
PE 17:0_14:1(d5)_M+H+	65551196	2.29912	9.40613e+07	5.64855	7354845	0.524927	9.24274e+07	1.55959	8.91265	12.789	0.709219	1.01768		PE 17:0_14:1(d5)_M+H+	7848849	1.74821	6.83519e+06	4.10544	548229	1.20266	8877786	1.07744	14.3167	12.4678	0.8841	0.76992
PE 17:0_16:1(d5)_M+H+	129246800	1.99331	1.95469e+08	4.75143	18435836	1.91404	1.65852e+08	0.808963	7.01063	10.6027	0.779288	1.17857		PE 17:0_16:1(d5)_M+H+	1.17652e+07	5.93228	1.49387e+07	1.9903	1.71117e+06	5.47771	2.18644e+07	1.94648	6.87554	8.73008	0.5381	0.683242
PE 17:0_18:1(d5)_M+H+	2.32908e+08	3.02724	3.033e+08	5.14501	2.6749e+07	2.60584	298633024	2.98597	8.7072	11.3388	0.779915	1.01563		PE 17:0_18:1(d5)_M+H+	2.9971e+07	2.62798	3.01402e+07	4.05607	2.3358e+06	2.09571	33258534	1.58793	12.8312	12.9036	0.901154	0.90624
PE 17:0_20:3(d5)_M+H+	1.46726e+08	2.48815	2.01295e+08	4.17805	1.67438e+07	1.65453	1.71568e+08	0.935242	8.76297	12.0221	0.855204	1.17327		PE 17:0_20:3(d5)_M+H+	14329124	3.21744	1.64547e+07	4.37084	1.48537e+06	2.39665	20269016	2.09324	9.64683	11.0778	0.706947	0.811817
PE 17:0_22:4(d5)_M+H+	7.54229e+07	2.1198	112536312	1.37635	7.69167e+06	2.11305	96688600	2.54849	9.8058	14.6309	0.78006	1.1639		PE 17:0_22:4(d5)_M+H+	7.22609e+06	1.74538	9.2077e+06	3.30984	677566	1.65387	9459005	1.22442	10.6648	13.5894	0.763938	0.973432
PG 17:0_14:1(d5)_M+NH4+	28536634	5.24785	4.52522e+07	6.61828	1438734	3.68101	2.04596e+07	1.18459	19.8345	31.4528	1.39478	2.21178		PG 17:0_14:1(d5)_M+NH4+	2.78845e+06	3.88509	2.2633e+06	5.18325	103288	0.858706	1.62584e+06	2.7815	26.997	21.9126	1.71508	1.39208
PG 17:0_16:1(d5)_M+NH4+	6.78453e+07	4.68728	9.6924e+07	5.47784	3.08712e+06	2.50129	42943836	1.31694	21.9769	31.3962	1.57986	2.25699		PG 17:0_16:1(d5)_M+NH4+	7.11015e+06	10.5351	5.02003e+06	2.71376	229373	2.28646	3.65845e+06	1.99657	30.9983	21.8859	1.94349	1.37217
PG 17:0_18:1(d5)_M+NH4+	93406704	4.98049	1.20643e+08	6.01428	7.23031e+06	4.10568	7.12232e+07	1.25082	12.9188	16.6858	1.31146	1.69388		PG 17:0_18:1(d5)_M+NH4+	1.25179e+07	1.48992	9.04135e+06	2.96102	657153	2.74578	8.939e+06	3.42548	19.0487	13.7584	1.40037	1.01145
PG 17:0_20:3(d5)_M+NH4+	7.77726e+07	5.93499	103433880	6.96578	4154563	3.01565	5.65011e+07	1.96908	18.7198	24.8965	1.37648	1.83065		PG 17:0_20:3(d5)_M+NH4+	7951820	7.08863	5230263	3.61056	363930	1.76478	5058087	1.63005	21.8499	14.3716	1.5721	1.03404
PG 17:0_22:4(d5)_M+NH4+	3.58095e+07	5.65107	5.12774e+07	6.85065	2611378	4.04877	2.91943e+07	1.36155	13.7129	19.6361	1.22659	1.75642		PG 17:0_22:4(d5)_M+NH4+	3663948	4.40383	2.48545e+06	4.28378	227293	2.65188	3.08455e+06	1.512	16.12	10.935	1.18784	0.805775
PI 17:0_14:1(d5)_M+H+	1.64068e+07	11.1505	26151164	8.25463	1.02491e+06	2.47236	15000364	1.08592	16.0081	25.5156	1.09376	1.74337		PI 17:0_14:1(d5)_M+H+	1.73601e+06	13.1866	664887	3.79268	NA	NA	1.33356e+06	1.67909	NA	NA	1.30179	0.498579
PI 17:0_16:1(d5)_M+H+	3.81903e+07	9.87329	5.6081e+07	7.98207	2.4238e+06	0.386129	31640910	1.39936	15.7564	23.1377	1.20699	1.77242		PI 17:0_16:1(d5)_M+H+	3.50662e+06	14.3253	1.40379e+06	6.12797	181370	2.20083	2.8645e+06	3.28845	19.334	7.73989	1.22416	0.490063
PI 17:0_18:1(d5)_M+H+	52475552	10.2637	68767948	7.71008	3.77337e+06	1.85946	4.60634e+07	1.23219	13.9068	18.2246	1.1392	1.4929		PI 17:0_18:1(d5)_M+H+	5.85113e+06	12.7038	2103818	3.11853	317405	3.24616	4.43869e+06	1.58652	18.4343	6.62819	1.31821	0.473972
PI 17:0_20:3(d5)_M+H+	3.93127e+07	8.58498	54610728	7.18999	3.23296e+06	3.19482	37003080	3.14869	12.16	16.8918	1.06242	1.47584		PI 17:0_20:3(d5)_M+H+	4.01129e+06	14.1153	1.55114e+06	5.04729	229859	0.627726	4.01449e+06	1.03056	17.4511	6.74821	0.999204	0.386385
PI 17:0_22:4(d5)_M+H+	17376822	10.1748	2.4993e+07	9.93509	1.32836e+06	4.05704	2.02713e+07	0.722328	13.0814	18.8149	0.857214	1.23293		PI 17:0_22:4(d5)_M+H+	2.07311e+06	14.9849	744517	4.85578	109176	3.1651	1647059	1.02881	18.9887	6.8194	1.25867	0.452028
SM d18:1/16:1(d9)_M+H+	346570272	4.09535	574607104	5.48487	2.96396e+07	2.29338	4.79932e+08	1.2919	11.6928	19.3865	0.722124	1.19727		SM d18:1/16:1(d9)_M+H+	1.98635e+07	2.24868	1.79121e+07	1.38293	1963192	2.30349	3.62387e+07	2.33707	10.118	9.12395	0.548131	0.494281
SM d18:1/18:1(d9)_M+H+	2.35769e+08	3.44289	332583744	5.72523	2.07366e+07	2.77383	4.0987e+08	3.02934	11.3697	16.0385	0.575229	0.811436		SM d18:1/18:1(d9)_M+H+	13709181	6.14796	1.28528e+07	0.805984	1.44598e+06	1.38124	2.52493e+07	0.620852	9.48088	8.88863	0.542953	0.509036
SM d18:1/20:1(d9)_M+H+	1.16892e+08	3.60328	1.6561e+08	4.27427	11084126	3.97926	142555200	2.49058	10.5459	14.9412	0.819976	1.16172		SM d18:1/20:1(d9)_M+H+	7112129	2.9226	5.71143e+06	1.79408	925557	2.00891	1.33375e+07	0.577328	7.68416	6.17081	0.533243	0.428224
SM d18:1/22:1(d9)_M+H+	2.12571e+08	3.61375	2.91399e+08	4.94298	2.10299e+07	2.18739	2.94679e+08	1.71443	10.108	13.8564	0.721364	0.988868		SM d18:1/22:1(d9)_M+H+	1.6247e+07	3.34551	16629135	4.53115	1.61448e+06	2.20165	2.49821e+07	2.46707	10.0633	10.3	0.650346	0.665643
SM d18:1/24:1(d9)_M+H+	328203712	3.69415	4.23332e+08	4.08444	3.50518e+07	2.62242	442841472	1.21074	9.3634	12.0773	0.741131	0.955944		SM d18:1/24:1(d9)_M+H+	31916424	4.25297	2.82689e+07	4.71145	2980356	2.96762	41765472	1.56017	10.7089	9.48506	0.764182	0.676848
TG 14:0_13:0_14:0(d5)_M+NH4+	5.19803e+08	7.33849	944152256	1.90099	2.08643e+07	3.28889	316196224	0.882649	24.9135	45.2521	1.64392	2.98597		TG 14:0_13:0_14:0(d5)_M+NH4+	114333192	1.90871	1.72932e+08	8.63011	1545189	4.30957	26331118	2.91019	73.993	111.916	4.34213	6.56757
TG 14:0_15:1_14:0(d5)_M+NH4+	1.05564e+09	7.61529	1927230080	3.34033	4.3419e+07	4.58079	6.71169e+08	1.89125	24.3129	44.3868	1.57284	2.87145		TG 14:0_15:1_14:0(d5)_M+NH4+	2.29834e+08	3.29866	346305984	8.31323	3145406	2.79981	5.42238e+07	2.02087	73.0699	110.099	4.23862	6.3866
TG 14:0_17:1_14:0(d5)_M+NH4+	1594242688	5.46308	2.84907e+09	2.71957	6.0425e+07	1.85537	9.38014e+08	1.01063	26.3838	47.1505	1.69959	3.03734		TG 14:0_17:1_14:0(d5)_M+NH4+	3.61696e+08	4.64412	517506560	8.43606	4.56286e+06	1.67727	7.73693e+07	0.381337	79.2696	113.417	4.67493	6.68879
TG 16:0_15:1_16:0(d5)_M+NH4+	2.07522e+09	6.24272	3.23522e+09	0.649339	8.22534e+07	1.84961	1165079936	1.86695	25.2296	39.3323	1.78118	2.77682		TG 16:0_15:1_16:0(d5)_M+NH4+	4.98952e+08	8.93526	654452736	10.6102	6.00044e+06	0.667867	1.01806e+08	1.97951	83.1526	109.067	4.90101	6.42844
TG 16:0_17:1_16:0(d5)_M+NH4+	2201098624	3.64458	2.74617e+09	1.05396	103988416	4.36268	1.20523e+09	1.13197	21.1668	26.4084	1.82629	2.27854		TG 16:0_17:1_16:0(d5)_M+NH4+	6.218e+08	6.06935	7.15374e+08	8.38536	7.60743e+06	1.1021	127525480	1.01458	81.7359	94.0363	4.87589	5.60966
TG 16:0_19:2_16:0(d5)_M+NH4+	1.80858e+09	3.96216	2.1539e+09	0.518786	85647816	4.45697	1069734656	1.51896	21.1164	25.1483	1.69068	2.01349		TG 16:0_19:2_16:0(d5)_M+NH4+	5.01441e+08	6.251	5.55952e+08	7.50616	6141064	0.56075	1.05357e+08	0.997124	81.6537	90.5302	4.75943	5.27683
TG 18:1_17:1_18:1(d5)_M+NH4+	1.31581e+09	3.35068	1466048640	1.0258	60993348	1.81323	8.6059e+08	0.900073	21.573	24.0362	1.52896	1.70354		TG 18:1_17:1_18:1(d5)_M+NH4+	3.72973e+08	6.90068	3.67249e+08	9.79393	4239567	0.69137	77766152	2.24541	87.9742	86.6242	4.79608	4.72248
TG 18:1_19:2_18:1(d5)_M+NH4+	892284992	4.93138	973962048	1.30006	3.67257e+07	2.25908	4.97869e+08	0.987255	24.2959	26.5199	1.79221	1.95626		TG 18:1_19:2_18:1(d5)_M+NH4+	226016272	7.11369	2.07446e+08	11.1935	2.54593e+06	1.3678	4.63951e+07	1.54478	88.7756	81.4815	4.87155	4.47129
TG 18:1_21:2_18:1(d5)_M+NH4+	6.5973e+08	5.1632	8.48514e+08	4.04188	1.52316e+07	1.46936	326158784	0.828174	43.3133	55.7075	2.02273	2.60154		TG 18:1_21:2_18:1(d5)_M+NH4+	1.14836e+08	7.69713	1.07776e+08	15.9482	1.04004e+06	2.49623	19133176	2.52095	110.415	103.627	6.00193	5.63295
mean	4.15257e+08	5.46239	5.88125e+08	4.54623	2.21496e+07	2.66346	2.85289e+08	1.81156	141.634	137.494	4.26461	5.21011		mean	7.33738e+07	5.86179	8.63466e+07	8.77493	1.91831e+06	2.5102	2.71489e+07	1.85792	39.7156	48.6511	19.8663	13.4077
median	2.32908e+08	4.312	3.033e+08	4.5093	1.17045e+07	2.48683	1.45144e+08	1.51896	15.7564	24.0362	1.22659	1.75642		median	1.65476e+07	4.22313	1.88172e+07	4.11424	1.11797e+06	2.20124	13926171	1.57334	16.7855	12.9281	1.26313	0.992441
min	2.35403e+06	1.2182	4.69274e+06	0.518786	148912	0.386129	1.07498e+06	0.269314	0.287498	1.82618	0.025059	0.159174		min	101299	0.410486	124869	0.638115	103288	0.455759	214168	0.249036	0.157288	0.302325	0.0105336	0.0202467
max	2201098624	24.0381	3.23522e+09	9.93509	112947216	8.16167	1.27316e+09	5.80721	4537.39	3653.94	59.4207	57.2622		max	6.218e+08	30.8177	7.15374e+08	173.205	8915824	22.8102	1.38785e+08	8.23109	339.98	501.304	680.575	398.807
*all conditions measured as triplicate

## Sheet: Table S7_ccRCC uF lipidomics 
Table S7. ccRCC lipidomics data matrix obtained with the μF/mnESI workflow (LOESS-corrected)																					Group	QC	Diluted QC	conditioning QC	Tubacin-R	RPMI-R	Combination-R	Tacedinaline-R	Tacedinaline-N	Dasatinib-R	QC	Diluted QC	conditioning QC	Erlotinib-N	Tubacin-N	Erlotinib-N	Tacedinaline-N	Combination-R	Dasatinib-N	QC	Diluted QC	conditioning QC	Tacedinaline-R	Dasatinib-R	Combination-N	Erlotinib-R	Tacedinaline-R	Dasatinib-N	QC
			Annotation																		Injection order	21	22	23	24	25	26	27	28	29	30	31	32	33	34	35	36	37	38	39	40	41	42	43	44	45	46	47	48
Alignment ID	Average Rt(min)	Average Mz	Species level	Molecular species level	Adduct type	Reference m/z	m/z difference (ppm)	Formula	Ontology	Oxidation	Total score MSDIAL	Manual_Chromato	ManualMS2	Manual_Total	PossibleSpecies	Dot product	Reverse dot product	Fragment presence %	S/N average	MS1 isotopic spectrum	MS/MS spectrum	021_QC_1	022_DQC_1	023_RQC_1	024_ResistTubacinLipidoB	025_ResistRPMILipidoC	026_ResistCombo2LipidoB	027_ResistCI994LipidoA	028_NaiveCI994LipidoA	029_ResistDasatinibLipidoC	030_QC_2	031_DQC_2	032_RQC_2	033_NaiveErlotinibLipidoC	034_NaiveTubacinLipidoB	035_NaiveErlotinibLipidoB	036_NaiveCI994LipidoC	037_ResistCombo2LipidoC	038_NaiveDasatinibLipidoC	039_QC_3	040_DQC_3	041_RQC_3	042_ResistCI994LipidoB	043_ResistDasatinibLipidoB	044_NaiveCombo2LipidoC	045_ResistErlotinibLipidoB	046_ResistCI994LipidoC	047_NaiveDasatinibLipidoA	048_QC_4
6053	6.656	792.575	BMP 36:2	BMP 18:1_18:1	[M+NH4]+	792.575	0.227108	C42H79O10P	BMP		100	2	2	4	1	65.8	69.5	100	60.21	792.57538:259520 793.57873:154463 794.58209:41071	84.38485:7451 94.17873:7256 184.073:10627 261.40805:7652 339.28915:199284 521.42084:10226 792.57428:10599	564162	298626	626534	446494	328431	122612	48076.8	132120	194021	568057	280097	620594	155140	1.8692e+06	1.24909e+06	603924	151223	131807	548766	280752	493730	64622.6	150345	210616	103423	96137.8	50073.2	596572
2964	13.512	614.587	CE 14:0	CE 14:0	[M+NH4]+	614.587	0.585759	C41H72O2	CE		100	2	1	3	1	74	82.2	100	151.89	614.58698:608543 615.59033:299508 616.59369:79516	67.91103:5850 68.41466:8221 72.59018:6514 75.17453:6392 79.83816:6216 82.3563:7409 92.60849:6902 369.35123:135603 415.25308:16945 614.6004:11360	2.87984e+06	2.05253e+06	2.79229e+06	2.95144e+06	3.3082e+06	2.77599e+06	2.92304e+06	1.80536e+06	2.49888e+06	2.90899e+06	2.23923e+06	3.06968e+06	2.61971e+06	4.69727e+06	3.82766e+06	877414	2.33754e+06	2.81738e+06	2.82539e+06	2.11063e+06	3.07567e+06	3.70612e+06	4.51455e+06	2.08712e+06	2.95641e+06	3.00038e+06	4.77792e+06	2.90782e+06
3105	13.251	626.587	CE 15:1	CE 15:1	[M+NH4]+	626.587	0.383027	C42H72O2	CE		100	2	1	3	1	64.8	70.3	100	43.45	626.58661:61030 627.58996:25485 628.59332:0	68.02608:6510 112.78359:6787 184.77908:7582 369.35059:19724	233440	209897	231090	256692	258900	115617	131551	242633	270775	258172	255535	235445	180689	237543	263785	210622	176857	223535	200791	231537	255526	284727	343335	174698	242172	318453	457446	257943
3142	13.762	628.602	CE 15:0	CE 15:0	[M+NH4]+	628.603	-0.684057	C42H74O2	CE		100	2	1	3	1	76.7	81.1	100	58.61	628.60333:122210 629.60668:81244 630.61004:0	66.20368:8078 127.81969:8277 197.52948:6844 369.35083:46255 628.61694:8407	1.76032e+06	1.33269e+06	1.75402e+06	1.76441e+06	1.89143e+06	1.70327e+06	1.86755e+06	1.17975e+06	1.4251e+06	1.74431e+06	1.56136e+06	1.95796e+06	1.56175e+06	2.62193e+06	2.55556e+06	821959	1.56948e+06	1.70301e+06	1.77307e+06	1.45723e+06	1.94475e+06	1.97645e+06	2.06244e+06	1.30165e+06	1.74973e+06	1.85043e+06	2.738e+06	1.73228e+06
3286	13.148	638.586	CE 16:2	CE 16:2	[M+NH4]+	638.587	-1.04919	C43H72O2	CE		100	2	1	3	1	67.8	78.8	100	52.66	638.58771:130752 639.59106:91756 640.59442:0	96.99434:7885 100.6306:6163 125.75253:7841 137.30908:7016 162.5168:6985 369.35211:33664 638.59314:8949	990845	638013	955776	883246	1.96587e+06	425103	582668	585788	1.32849e+06	997882	715272	1.05662e+06	438698	1.28315e+06	883941	175213	392011	1.16041e+06	972337	793443	1.11264e+06	2.11664e+06	3.76539e+06	207529	1.06487e+06	1.21251e+06	1.94138e+06	995956
3324	13.491	640.602	CE 16:1	CE 16:1	[M+NH4]+	640.603	-0.468309	C43H74O2	CE		100	2	1	3	1	74.1	81.6	100	1035.85	640.60248:850647 641.60583:468764 642.60919:120979	68.15616:7642 110.06044:9413 161.13307:6556 369.35114:133413 407.8114:7213 513.1546:8277 640.57709:8205	1.95577e+07	1.43348e+07	1.96955e+07	1.98223e+07	2.30211e+07	1.82849e+07	1.80931e+07	1.25652e+07	1.63731e+07	1.974e+07	1.53326e+07	2.144e+07	1.78926e+07	3.31377e+07	2.6069e+07	6.41665e+06	1.5992e+07	2.11997e+07	1.91325e+07	1.47082e+07	2.10719e+07	2.37258e+07	2.72206e+07	1.41552e+07	1.98126e+07	1.97812e+07	3.50915e+07	1.99781e+07
3359	13.985	642.618	CE 16:0	CE 16:0	[M+NH4]+	642.618	-0.762506	C43H76O2	CE		100	2	3	5	1	79.2	76.4	100	1009.61	642.6181:4550618 643.62145:2300568 644.62481:549746	68.96985:6729 78.47883:6980 87.91137:7566 110.4701:7156 111.11701:9100 121.10027:8469 135.0808:10869 135.11664:19174 147.11684:17457 149.13228:9325 161.1324:15535 175.14821:12268 179.1795:7413 188.52304:6742 191.1069:22626 203.1788:9931 233.22672:12553 243.21056:19677 259.24359:14741 287.2746:8927 369.35123:906461 443.19342:7221 475.24695:12247 642.57819:8628	1.81257e+07	1.28255e+07	1.81138e+07	1.98805e+07	2.07864e+07	2.30311e+07	2.04219e+07	4.93973e+06	1.31621e+07	1.78222e+07	1.67698e+07	2.12825e+07	1.96354e+07	3.87329e+07	3.10522e+07	5.80087e+06	1.88658e+07	2.29218e+07	1.84649e+07	1.60549e+07	2.08282e+07	2.4384e+07	2.72563e+07	1.38777e+07	2.53829e+07	2.3207e+07	3.18931e+07	1.75541e+07
3552	13.722	654.618	CE 17:1	CE 17:1	[M+NH4]+	654.618	0	C44H76O2	CE		100	2	1	3	1	83.4	69.6	100	227.35	654.61847:556084 655.62182:284730 656.62518:52059	72.91737:7000 147.11635:10322 262.98376:7267 369.35129:192122	4.21118e+06	3.1273e+06	4.42868e+06	4.09163e+06	4.90166e+06	3.68854e+06	3.74896e+06	2.36836e+06	3.21186e+06	4.21168e+06	3.48317e+06	4.82226e+06	3.64395e+06	7.08281e+06	5.86657e+06	1.23902e+06	3.28944e+06	4.58401e+06	4.17644e+06	3.29234e+06	4.6111e+06	4.88399e+06	5.93769e+06	2.6477e+06	4.12487e+06	4.17683e+06	8.2252e+06	4.24504e+06
3593	14.131	656.634	CE 17:0	CE 17:0	[M+NH4]+	656.634	0.654855	C44H78O2	CE		100	2	1	3	1	64	81.3	100	58.18	656.63458:224786 657.63793:97547 658.64129:24972	103.20378:7175 136.68536:6951 146.05688:6932 166.28578:7205 291.64441:7430 347.59537:6829 369.35104:70479 383.36746:9767 656.61316:11196	1.26992e+06	943330	1.25065e+06	1.20029e+06	1.33269e+06	1.30436e+06	1.16444e+06	463450	851807	1.2541e+06	1.00078e+06	1.25851e+06	1.19528e+06	2.26516e+06	1.89049e+06	526355	1.15556e+06	1.58919e+06	1.29461e+06	1.09054e+06	1.35805e+06	1.56332e+06	1.90067e+06	859724	1.53207e+06	1.4056e+06	2.67487e+06	1.2308e+06
3726	13.136	664.603	CE 18:3	CE 18:3	[M+NH4]+	664.603	-0.180559	C45H74O2	CE		100	2	3	5	1	35.7	79.6	100	439.69	664.60303:879520 665.60638:445830 666.60974:128946	81.74656:6805 104.37517:7320 126.61084:7058 158.12886:7098 161.13313:10383 165.16435:7670 258.54883:7143 369.35156:399939 552.33514:52952 607.39575:11008 608.39484:145439 608.51038:13032 664.4566:115613 664.58966:12420	4.77874e+06	2.98568e+06	4.6996e+06	5.29712e+06	6.63924e+06	4.3444e+06	4.1176e+06	2.8977e+06	5.39904e+06	4.81308e+06	3.87816e+06	5.45426e+06	3.77312e+06	9.99085e+06	6.99934e+06	1.39445e+06	3.45753e+06	5.10765e+06	4.73112e+06	3.62862e+06	5.13151e+06	6.12017e+06	7.61486e+06	2.84727e+06	5.38458e+06	6.81796e+06	6.3921e+06	4.73882e+06
3765	13.531	666.618	CE 18:2	CE 18:2	[M+NH4]+	666.618	-1.09508	C45H76O2	CE		100	2	3	5	1	83.7	69.4	100	5727.96	666.61768:10468707 667.62103:5622478 668.62439:1434325	70.09702:10241 71.08507:20168 81.06956:21082 83.08545:19796 85.10104:34717 95.08503:33251 97.10126:29373 109.10143:24210 111.11691:27222 116.13961:10108 121.10112:54569 125.13245:20932 135.11659:133663 137.13277:12506 147.11658:130761 149.13239:66929 151.14793:31682 161.13229:171970 163.14766:21412 165.16325:37168 175.14832:91154 179.17949:33938 189.16328:56833 193.19582:19947 201.16365:20668 203…	7.84349e+07	5.59562e+07	7.7818e+07	9.53425e+07	1.00576e+08	9.65712e+07	8.19569e+07	2.40911e+07	7.44029e+07	7.87986e+07	6.62885e+07	9.22685e+07	9.94384e+07	1.70607e+08	1.27419e+08	2.25834e+07	8.5736e+07	9.51056e+07	7.72295e+07	5.8267e+07	8.57423e+07	1.03106e+08	1.10256e+08	6.32612e+07	1.04903e+08	9.12399e+07	7.92105e+07	7.93337e+07
3805	13.944	668.633	CE 18:1	CE 18:1	[M+NH4]+	668.634	-1.18151	C45H78O2	CE		100	2	1	3	1	81.6	75.8	100	3363.85	668.63348:2287406 669.63683:1251369 670.64019:305461	78.2305:6814 104.59429:7102 109.10056:7770 131.75165:7378 135.11641:24762 135.57146:7138 147.11638:26893 149.13248:17046 151.14726:10693 161.13254:37661 163.14777:8119 175.14751:21611 189.1638:17825 203.17831:19717 215.18044:9760 217.19498:10368 219.21056:9682 229.19455:10960 231.21783:8786 233.22691:16267 238.80594:8839 243.21138:33976 247.24382:9096 257.22626:11134 259.24176:10573 287.27213:133…	6.39153e+07	4.30166e+07	6.36112e+07	6.78079e+07	7.77351e+07	6.178e+07	5.64258e+07	1.73945e+07	4.3557e+07	6.26675e+07	5.68946e+07	7.38496e+07	5.87264e+07	1.03668e+08	7.75658e+07	1.58023e+07	5.50706e+07	1.10018e+08	6.4972e+07	5.23951e+07	7.15905e+07	1.07315e+08	1.66863e+08	4.10788e+07	7.46043e+07	6.80338e+07	1.58017e+08	6.28528e+07
3834	13.958	670.649	CE 18:0	CE 18:0	[M+NH4]+	670.65	-0.462239	C45H80O2	CE		100	2	1	3	2	81.1	81.5	100	346.21	670.64966:528118 671.65301:271196 672.65637:76405	83.05825:7267 92.04964:7223 97.2105:7084 147.18143:7906 155.24399:7019 369.35144:126198 670.60748:8480	1.13733e+07	7.93409e+06	1.08969e+07	1.21387e+07	1.40333e+07	1.11583e+07	1.02633e+07	2.86478e+06	7.91882e+06	1.10997e+07	9.48325e+06	1.2139e+07	1.01651e+07	1.79063e+07	1.35224e+07	3.40178e+06	1.00405e+07	1.91581e+07	1.16179e+07	9.28537e+06	1.22982e+07	1.99523e+07	3.22521e+07	7.32397e+06	1.37767e+07	1.21987e+07	2.75486e+07	1.12407e+07
3952	13.533	678.618	CE 19:3	CE 19:3	[M+NH4]+	678.618	-0.456811	C46H76O2	CE		100	2	1	3	1	65.6	77.5	100	53.02	678.61713:213941 679.62048:122797 680.62384:78962	146.32191:6291 245.56531:7631 369.35092:67674 496.61169:7252 541.02899:7490 678.61957:20089	816310	705855	1.08197e+06	1.00044e+06	1.10572e+06	1.46915e+06	860730	273204	839446	886687	1.03622e+06	1.23279e+06	1.24895e+06	1.52527e+06	1.20631e+06	187625	759783	853272	595055	605658	846992	1.04691e+06	1.18557e+06	494072	908034	710734	1.25806e+06	1.18909e+06
4047	14.122	682.65	CE 19:1	CE 19:1	[M+NH4]+	682.65	-0.0878928	C46H80O2	CE		96.1	2	1	3	1	24.4	69	100	65.72	682.64862:88449 683.65197:52957 684.65533:18131	75.82267:6540 104.87365:6625 114.38366:6945 255.49792:7293 305.92499:7275 369.35196:26258 389.15839:7503 665.4599:24464	965436	703419	953153	972645	1.18879e+06	799842	804978	271935	742730	914605	777816	948520	815078	1.39165e+06	942395	298612	761281	1.50286e+06	1.01866e+06	689899	972257	1.87668e+06	2.73839e+06	617417	1.13503e+06	1.02534e+06	2.16374e+06	939567
4152	12.844	688.602	CE 20:5	CE 20:5	[M+NH4]+	688.603	-0.522798	C47H74O2	CE		100	2	3	5	1	83.2	75.6	100	441.69	688.60254:1537070 689.60589:892832 690.60925:258650	81.08264:7627 102.84837:6871 109.58907:6600 118.58225:6429 133.10168:7195 135.11676:11847 147.11688:20964 161.13298:17438 175.14783:13481 201.16414:7646 203.1788:7835 215.17986:8413 231.20755:7880 243.21123:15402 247.24133:10953 257.22708:9317 259.24118:8062 350.23352:8032 353.83459:7419 369.35132:880197 688.63422:8134	8.51915e+06	4.84895e+06	7.85029e+06	7.15102e+06	9.09656e+06	6.35819e+06	6.51714e+06	5.54564e+06	8.02559e+06	8.31455e+06	5.74816e+06	8.83518e+06	6.46061e+06	1.66259e+07	1.16937e+07	2.4422e+06	5.71387e+06	1.05681e+07	9.06621e+06	6.42867e+06	9.90034e+06	1.26612e+07	1.62621e+07	5.06471e+06	8.53259e+06	9.77238e+06	1.91275e+07	7.2545e+06
4188	13.234	690.618	CE 20:4	CE 20:4	[M+NH4]+	690.618	-0.883267	C47H76O2	CE		100	2	3	5	1	82.6	73.5	100	3840	690.61786:13354211 691.62121:7554450 692.62457:2017481	81.06992:10634 83.08541:11250 85.10104:12455 95.08552:16926 109.10089:19289 111.11671:16527 121.10091:22528 123.11661:17447 125.13206:17894 135.11684:66952 137.1322:12438 147.1163:72443 149.13162:40787 151.14752:14992 156.94385:8195 161.13257:112758 163.14766:17534 165.1636:21425 175.14713:52565 179.17964:24997 189.16391:39228 193.19493:8865 203.17924:32139 205.1944:21203 215.1814:11311 217.19489…	6.1452e+07	3.82161e+07	5.82022e+07	6.42351e+07	7.20365e+07	6.4173e+07	5.88174e+07	2.6324e+07	6.6041e+07	6.22801e+07	4.70646e+07	6.69566e+07	5.78765e+07	1.36685e+08	9.75937e+07	1.85769e+07	5.5375e+07	6.92903e+07	5.94251e+07	4.58693e+07	7.03612e+07	7.14087e+07	8.51435e+07	4.2759e+07	7.7933e+07	7.20366e+07	7.13223e+07	6.39997e+07
4222	13.292	692.633	CE 20:3	CE 20:3	[M+NH4]+	692.634	-0.794071	C47H78O2	CE		100	2	2	4	2	73.2	78.4	100	533.3	692.63397:1122186 693.63732:649260 694.64068:173823	79.21432:7439 95.0867:8407 118.35763:6691 135.11751:14442 161.13219:14229 167.52538:6374 174.51425:9170 239.48254:8464 287.27576:7438 369.35138:446366 370.35617:9640 380.87988:7466 406.06693:8684 451.37943:7452 692.63562:10480	1.74057e+07	1.17784e+07	1.70253e+07	1.88247e+07	2.74905e+07	1.53962e+07	1.63142e+07	6.11828e+06	1.91842e+07	1.76249e+07	1.3371e+07	1.90833e+07	1.44613e+07	2.97691e+07	2.21428e+07	3.91297e+06	1.39369e+07	2.04034e+07	1.69264e+07	1.27666e+07	1.97377e+07	3.04575e+07	4.68596e+07	1.04627e+07	2.08376e+07	2.08964e+07	2.80394e+07	1.78609e+07
4256	13.949	694.649	CE 20:2	CE 20:2	[M+NH4]+	694.65	-0.878141	C47H80O2	CE		100	2	1	3	2	79.1	79.2	100	114.29	694.64929:653403 695.65264:393912 696.656:157213	137.26216:6805 154.98663:7301 161.13153:9129 195.11424:7213 369.35138:265649 381.0032:8522 694.68329:8026	4.60437e+06	3.15546e+06	4.64813e+06	5.82755e+06	9.28567e+06	3.12594e+06	4.11648e+06	932843	5.18773e+06	4.67663e+06	3.82418e+06	5.0182e+06	2.87646e+06	4.11547e+06	3.43445e+06	760938	2.7015e+06	7.07941e+06	4.58247e+06	3.55463e+06	5.0271e+06	1.21398e+07	1.97183e+07	2.00296e+06	5.56832e+06	6.28714e+06	1.00415e+07	4.32487e+06
4299	14.283	696.665	CE 20:1	CE 20:1	[M+NH4]+	696.665	0.272728	C47H82O2	CE		100	2	1	3	3	75.4	79	100	107.03	696.66528:475859 697.66863:260646 698.67199:67007	97.45763:7990 135.11705:9812 161.13408:8306 173.79897:6843 186.04776:7981 246.31004:7200 369.3515:312307 378.36008:8528 397.38144:11677 696.63947:8991	3.05284e+06	2.0633e+06	2.8478e+06	3.4555e+06	8.38164e+06	1.59207e+06	2.30935e+06	410679	3.44444e+06	3.03451e+06	2.16181e+06	2.78268e+06	1.34449e+06	1.62327e+06	1.48956e+06	697996	1.32019e+06	5.15042e+06	3.1004e+06	2.42501e+06	3.12962e+06	1.07935e+07	1.60896e+07	1.09226e+06	4.22059e+06	4.64511e+06	6.60795e+06	2.92459e+06
4336	14.606	698.682	CE 20:0	CE 20:0	[M+NH4]+	698.681	0.787197	C47H84O2	CE		100	2	1	3	3	72	68.7	100	28.97	698.68164:32223 699.68499:16435 700.68835:5761	182.2338:7519 369.35336:16690	538219	401912	448147	591398	1.02876e+06	364433	466189	142766	470412	529424	398979	500738	372051	416725	316892	291166	408330	646812	543205	386963	463761	1.10046e+06	2.28157e+06	286742	591958	424023	988556	548533
4411	13.234	702.617	CE 21:5	CE 21:5	[M+NH4]+	702.618	-1.48018	C48H76O2	CE		100	2	1	3	1	66.5	76.9	100	33.13	702.61847:193179 703.62182:102898 704.62518:88872	86.40462:7049 210.13022:7126 328.77377:7204 369.35126:30881 702.63141:9524	605402	351960	553982	560438	698326	776476	411674	225210	518768	419179	437841	442744	489671	849652	601375	139606	405823	514454	396425	385716	496768	224238	758711	182250	569490	473671	799496	461790
4630	12.989	714.618	CE 22:6	CE 22:6	[M+NH4]+	714.618	-1.02153	C49H76O2	CE		100	2	3	5	1	83.4	74.3	100	1041.09	714.61804:2577916 715.62139:1513599 716.62475:468946	95.08492:11929 111.11719:9407 121.10098:9196 135.11661:29737 147.11667:28608 149.13199:14123 161.13242:40048 165.16292:8638 175.1476:13849 179.17941:9546 189.16339:15205 203.17929:13731 219.21132:13781 233.22528:15788 243.21153:31264 247.24184:13330 257.22882:8265 259.24274:14078 287.27551:8836 369.35132:1423632 391.42978:8887 710.16669:10164 714.65308:9260	2.0499e+07	1.28177e+07	1.94737e+07	1.95565e+07	2.37247e+07	1.5766e+07	1.37063e+07	7.6076e+06	2.19843e+07	2.02281e+07	1.40979e+07	2.00473e+07	1.63541e+07	3.13299e+07	2.36658e+07	5.76351e+06	1.53994e+07	3.38824e+07	2.15004e+07	1.64081e+07	2.14589e+07	4.718e+07	6.02328e+07	1.21703e+07	2.55013e+07	2.48604e+07	3.77784e+07	1.77574e+07
4672	13.267	716.634	CE 22:5	CE 22:5	[M+NH4]+	716.634	-0.600028	C49H78O2	CE		100	2	3	5	1	86.3	81.2	100	331.96	716.63403:373694 717.63738:241239 718.64074:84766	98.98788:7278 104.06731:7454 369.35129:234532 716.65076:15843	3.98289e+06	2.40037e+06	3.83368e+06	2.93957e+06	4.86528e+06	2.17326e+06	2.70947e+06	1.26871e+06	4.16639e+06	4.06431e+06	3.2497e+06	4.41323e+06	2.62432e+06	4.01146e+06	3.09922e+06	571681	2.16674e+06	8.87968e+06	3.7401e+06	2.90023e+06	4.37623e+06	8.63029e+06	1.46485e+07	1.63114e+06	3.48044e+06	3.65528e+06	2.12689e+07	4.41644e+06
4730	13.995	720.665	CE 22:3	CE 22:3	[M+NH4]+	720.665	-0.333026	C49H82O2	CE		100	2	1	3	3	83.1	81	100	48.02	720.66547:184087 721.66882:110657 722.67218:37344	81.95654:7409 94.41532:8286 171.23984:8348 369.35028:129032 720.66644:8051	1.37687e+06	960549	1.36314e+06	1.3538e+06	4.87419e+06	451636	716131	119332	1.78133e+06	1.36224e+06	1.21998e+06	1.55702e+06	408546	266399	398257	151553	306914	1.96651e+06	1.40331e+06	1.13807e+06	1.50015e+06	6.19801e+06	1.13555e+07	403036	1.82364e+06	2.50938e+06	2.86676e+06	1.30732e+06
4773	14.315	722.681	CE 22:2	CE 22:2	[M+NH4]+	722.681	0.332097	C49H84O2	CE		100	2	1	3	3	74.9	68.1	100	53.33	722.68066:46689 723.68401:22097 724.68737:9305	87.63351:6994 260.30038:6413 369.35229:35258	602846	408255	613622	759972	2.21829e+06	244466	438712	36287.8	800611	608445	460189	609647	212521	202592	225565	124560	189648	817501	599264	483011	573416	2.46905e+06	3.43219e+06	173900	956137	1.27948e+06	1.13748e+06	596327
4820	14.732	724.697	CE 22:1	CE 22:1	[M+NH4]+	724.697	0.758938	C49H86O2	CE		100	2	1	3	2	74.4	68.1	100	77.08	724.69696:89353 725.70031:49018 726.70367:18712	102.85581:7654 128.11424:7111 369.35251:25094	390667	273393	331667	361130	895064	207437	277796	76038	389815	373618	276851	350679	231825	251330	225227	279994	259573	997416	401687	335532	420523	1.29028e+06	1.90657e+06	206200	569098	563310	1.15322e+06	418089
4857	15.232	726.713	CE 22:0	CE 22:0	[M+NH4]+	726.712	1.59623	C49H88O2	CE		100	2	1	3	1	69.4	68.1	100	19.5	726.71173:19174 727.71508:8999 728.71844:0	180.01405:7672 369.35278:13971	153210	154624	157417	174908	160428	153272	153333	115574	133652	138230	129985	129921	147262	170205	152658	175144	166788	178443	165366	167085	157866	193155	217044	129276	177619	156439	185125	157474
5172	13.698	744.665	CE 24:5	CE 24:5	[M+NH4]+	744.665	-0.402866	C51H82O2	CE		100	2	1	3	1	79	67.7	100	62.54	744.66498:489173 745.66833:292261 746.67169:111380	78.96125:7693 122.87788:8043 369.35159:248894 592.66473:7416 594.29462:7494	460935	324261	475846	358460	1.48041e+06	118271	279092	18526.5	799254	471606	346394	566592	46125.5	47160.7	77781.7	469.222	91042.2	728271	442308	309559	464163	2.3086e+06	3.31847e+06	56441.9	688038	814961	1.36899e+06	481377
5206	14.038	746.68	CE 24:4	CE 24:4	[M+NH4]+	746.681	-0.977661	C51H84O2	CE		100	2	1	3	3	71.9	67.6	100	90.31	746.6806:259001 747.68395:187942 748.68731:43483	132.46472:7437 369.35123:162966 605.55121:20677	624462	390113	602160	515791	2.88857e+06	288298	590185	31655	1.19296e+06	633670	481857	666349	207063	234806	221803	33490.1	210864	465067	612522	477897	619864	2.89292e+06	4.09581e+06	133841	1.35625e+06	2.18769e+06	726303	623939
5246	14.337	748.697	CE 24:3	CE 24:3	[M+NH4]+	748.697	0.253774	C51H86O2	CE		100	2	1	3	2	81	67.6	100	66.3	748.69727:45891 749.70062:21045 750.70398:0	154.31929:6852 369.35226:33228	436177	287151	393616	351636	2.30185e+06	125775	285084	11127.3	775691	434315	316751	403993	68440.9	45398.3	68750.4	47841.8	57843.6	372191	436756	349216	483846	2.3682e+06	3.3704e+06	67621.8	1.01959e+06	1.42997e+06	465853	440015
5279	14.731	750.713	CE 24:2	CE 24:2	[M+NH4]+	750.712	0.972409	C51H88O2	CE		100	2	1	3	1	79.3	67.5	100	21.54	750.71271:67373 751.71606:38553 752.71942:20742	92.55226:7703 198.72734:7211 369.35162:53272	180703	131274	159325	168339	366253	175712	149539	15714.6	183672	170805	138216	172793	137956	158444	144155	175353	169242	424436	191809	172632	197309	457301	698217	10539.1	328114	301139	390303	177171
5313	15.139	752.729	CE 24:1	CE 24:1	[M+NH4]+	752.728	0.810385	C51H90O2	CE		100	2	1	3	1	84.8	67.5	100	77.36	752.72852:367051 753.73187:213060 754.73523:53068	86.28204:7649 99.64442:7787 112.49949:7880 161.13217:13252 369.35132:323672	480179	358849	375062	438294	554606	322144	358308	158677	406640	441685	380084	437690	416341	500169	413646	651436	432174	1.13287e+06	504981	516958	527981	933652	1.68028e+06	611374	598260	473634	1.34222e+06	535165
5354	15.699	754.744	CE 24:0	CE 24:0	[M+NH4]+	754.744	0.649227	C51H92O2	CE		100	2	1	3	1	77.1	67.5	100	28.01	754.74365:23414 755.747:15254 756.75036:0	109.95078:7243 369.35385:15282	333173	304174	280459	329187	288729	255822	318841	281356	284661	312850	336578	334603	306226	379585	353391	398802	392181	355905	342074	363839	371053	360675	361317	262969	354657	359732	396763	359504
5633	15.876	768.759	CE 25:0	CE 25:0	[M+NH4]+	768.759	-0.637391	C52H94O2	CE		99.9	1	1	2	1	65.2	67.2	100	27.96	768.75995:18928 769.7633:8588 770.76666:3646	228.40471:6761 369.35315:11964	319877	298247	300106	321491	294031	286166	308835	296378	293559	289111	367767	348990	320560	362576	365455	398123	382480	347973	335429	363092	353594	328529	358453	324084	346217	320271	344316	340158
5704	14.003	772.696	CE 26:5	CE 26:5	[M+NH4]+	772.697	-1.41065	C53H86O2	CE		100	2	1	3	2	79.5	67.1	100	38.56	772.69543:71109 773.69878:43622 774.70214:19374	112.4024:7101 145.28792:7174 369.35327:46391	153115	64112.1	134714	62739.8	1.05387e+06	25657.8	170504	125.14	423791	160880	100416	170609	6021.62	1431.06	2929.46	148.863	7819.29	104055	144115	95883.3	154767	1.36587e+06	1.39088e+06	161.961	651868	1.14188e+06	124149	152075
5736	14.389	774.712	CE 26:4	CE 26:4	[M+NH4]+	774.712	0.232344	C53H88O2	CE		100	2	1	3	2	12.2	78.3	100	67.54	774.71295:85966 775.7163:60145 776.71966:29620	83.10622:6278 83.67902:5586 84.15893:6260 85.1568:5592 85.81934:5468 86.88942:7521 90.90311:7601 90.98447:7242 96.2085:5737 97.48736:5619 98.23716:5976 99.96504:6782 100.54091:5620 104.60341:6483 104.82087:6124 107.31535:6504 108.57487:5870 108.6474:5658 111.17641:6567 113.0261:5336 113.03709:5929 113.09031:6091 117.02456:6526 120.31586:6043 124.4236:6246 125.0027:6068 125.5804:7036 127.11707:569…	182105	117294	152463	115382	1.24068e+06	68477.3	203087	967.659	394440	187445	118505	159365	9046.07	11620.8	20394.1	3918.31	35377.5	74517.9	176189	141631	186842	924065	1.09902e+06	17384.7	611492	1.19527e+06	98986.6	183740
5776	14.69	776.728	CE 26:3	CE 26:3	[M+NH4]+	776.728	0.154494	C53H90O2	CE		99.9	2	1	3	2	66	67	100	31.07	776.72668:40482 777.73003:17745 778.73339:11202	357.36642:7779 369.35294:22577	77981.8	49708.2	55729.4	70710.9	504694	31986.9	51482.5	1046.25	176085	75196.9	47229.5	62500.6	16799.9	115.601	9575.96	26418.5	10959.2	92826.6	82354.5	53213.5	87004.8	556483	685484	5715.14	376885	431280	74619.8	76470.2
5852	15.569	780.759	CE 26:1	CE 26:1	[M+NH4]+	780.759	0.307393	C53H94O2	CE		100	2	1	3	2	73.4	66.9	100	30.71	780.75885:46840 781.7622:33977 782.76556:8253	89.58801:6808 125.08417:7152 227.72592:7021 369.35257:42073	116251	71303.4	69215.6	86830	216035	67472.8	86591.6	43452.4	113607	104243	85243.3	91457.2	79772.1	100087	106654	168638	117580	189573	125633	120400	124439	299758	411124	55552.4	164938	175096	208610	130898
2461	9.393	576.535	Cer 37:2;O3		[M+H-H2O]+	576.535	0.433625	C37H71NO4	Cer_HS		100	2	1	3	1	79.8	88.9	100	64.68	576.53522:580516 577.53857:214078 578.54193:37223	61.05976:8218 66.06142:6684 78.51852:6820 264.26935:65050 282.28122:9760 357.09052:6437 366.77045:6754 558.56506:10854 576.57257:69245	937523	602430	842745	1.65442e+06	1.93685e+06	8.66463e+06	226221	1.97016e+06	1.37297e+06	1.05672e+06	577678	949488	4.20574e+06	52100	94370	5.77848e+06	1.87016e+06	4.95635e+06	1.66654e+06	2.35502e+06	1.29559e+06	3.60739e+06	4.24292e+06	8.52632e+06	999447	318155	750287	363808
3038	9.453	620.598	Cer 40:1;O3	Cer 18:1;O2/22:0;O	[M+H-H2O]+	620.598	0	C40H79NO4	Cer_HS		100	2	2	4	2	9	68.6	100	126.79	620.59753:566150 621.60088:244600 622.60424:68318	67.12315:7564 79.61855:6046 88.18941:7272 155.45564:6715 217.34229:7585 236.23674:48421 264.26782:65458 282.27927:9653 329.54929:6719 466.17197:6454 572.56909:8777 577.31873:7605 584.5719:36794 602.58582:204117 620.55011:6757	3.18052e+06	1.70993e+06	3.22997e+06	2.66204e+06	4.11768e+06	1.50943e+06	2.36544e+06	926582	2.75189e+06	3.28622e+06	1.82263e+06	3.22835e+06	3.15582e+06	3.31791e+06	9.51631e+06	4.20161e+06	1.49262e+06	2.37933e+06	3.03858e+06	1.32714e+06	3.16406e+06	2.27029e+06	3.05406e+06	2.54778e+06	5.38615e+06	2.17365e+06	306438	3.32621e+06
3060	9.985	622.576	Cer 39:2;O3		[M+H]+	622.577	-0.9798	C39H75NO4	Cer_HS		100	2	1	3	1	72.1	89.1	100	95.61	622.57782:153909 623.58117:82838 624.58453:17338	74.05994:10646 80.45401:6905 92.07116:8824 228.08032:7110 264.26816:75550 282.27808:14708 339.29095:10648 536.08887:6965 586.5957:22280 604.60352:94938 622.53229:9828	1.36801e+06	650212	1.40276e+06	353819	274360	417111	1.61302e+06	337293	198103	1.38498e+06	707284	1.42485e+06	161034	1.08242e+07	2.11845e+06	1.23156e+06	379879	228490	1.33305e+06	467170	1.41381e+06	115826	225182	1.51828e+06	183223	173514	17300.3	1.42906e+06
3234	9.819	634.613	Cer 41:1;O3	Cer 18:1;O2/23:0;O	[M+H-H2O]+	634.613	0.283637	C41H81NO4	Cer_HS		100	2	2	4	1	15	76.5	100	222.71	634.61346:432792 635.61681:222997 636.62017:45671	87.279:6324 107.43012:6420 121.42744:7461 250.2534:32425 252.26761:8389 264.2684:117468 268.26315:7711 282.27774:12503 505.97861:6955 560.7547:7550 586.60229:8989 598.59406:37953 616.60248:222952 634.59985:13615	2.6206e+06	1.11434e+06	2.67409e+06	1.57854e+06	1.92974e+06	1.44799e+06	1.90227e+06	1.46051e+06	1.62195e+06	2.73823e+06	1.30309e+06	2.72158e+06	3.13417e+06	3.18684e+06	1.25323e+07	3.51475e+06	1.60237e+06	1.69529e+06	2.46368e+06	963921	2.69276e+06	1.6208e+06	1.97403e+06	2.76625e+06	4.76509e+06	1.17881e+06	275802	2.75147e+06
3412	9.557	646.613	Cer 42:2;O3	Cer 18:1;O2/24:1;O	[M+H-H2O]+	646.613	-0.0927912	C42H81NO4	Cer_HS		100	2	2	4	1	11.5	78.7	100	445.98	646.61328:901393 647.61663:481285 648.61999:108428	69.8159:7242 86.71011:6672 89.5079:6305 118.87227:7362 252.26862:7812 262.25266:110920 264.26825:158927 280.26511:8910 282.27985:23772 342.99512:8297 397.46274:7279 597.29358:15452 598.59338:22984 610.59338:87752 628.60187:419859 646.60724:22179	6.98061e+06	3.44576e+06	6.81671e+06	5.62877e+06	6.58282e+06	3.69458e+06	3.60911e+06	3.00075e+06	4.79502e+06	7.14926e+06	3.71213e+06	6.90717e+06	8.61876e+06	8.86181e+06	3.35888e+07	1.33277e+07	2.8896e+06	7.47691e+06	6.78173e+06	2.63721e+06	6.97522e+06	4.50909e+06	5.70656e+06	8.15671e+06	8.80252e+06	3.55479e+06	1.03722e+06	7.09635e+06
3692	10.509	662.645	Cer 43:1;O3	Cer 18:1;O2/25:0;O	[M+H-H2O]+	662.645	0.181093	C43H85NO4	Cer_HS		100	2	2	4	2	14.8	87.1	100	195.21	662.64484:771701 663.64819:408915 664.65155:102864	81.74039:6398 197.80237:6903 225.63622:7024 252.26724:8295 264.26791:103523 278.28409:44295 282.27853:13582 551.32776:9207 607.39435:12943 614.6272:13763 626.62189:58197 644.63379:264525 662.60376:25422	2.91926e+06	1.41875e+06	2.98084e+06	1.35489e+06	2.04737e+06	1.8453e+06	1.70107e+06	2.64142e+06	333699	3.01692e+06	1.48783e+06	1.06448e+06	3.53916e+06	4.32095e+06	1.3851e+07	4.70668e+06	1.52035e+06	3.56222e+06	2.86131e+06	1.32653e+06	2.88948e+06	1.7578e+06	2.4526e+06	3.86097e+06	4.93652e+06	1.6804e+06	191606	2.8062e+06
3693	10.364	662.645	Cer 43:1;O3	Cer 19:1;O2/24:0;O	[M+H-H2O]+	662.645	0.28673	C43H85NO4	Cer_HS		100	2	2	4	1	36.2	89.6	100	115.53	662.64459:158835 663.64794:79763 664.6513:28196	159.62427:6819 278.284:49224 296.29895:8183 607.37671:6893 626.62024:19402 644.63342:96141 662.61407:47600	605242	306878	561011	253547	423957	1.55905e+06	1.3784e+06	303711	1.69017e+06	614888	1.27865e+06	506546	309858	598538	3.22022e+06	1.21438e+06	176520	1.6416e+06	589940	285531	586612	345660	86279.1	791601	425525	155638	126952	633848
3924	10.843	676.66	Cer 44:1;O3	Cer 18:1;O2/26:0;O	[M+H-H2O]+	676.66	-0.177342	C44H87NO4	Cer_HS		100	2	2	4	1	19.1	86.7	100	439.74	676.65991:343188 677.66326:169697 678.66662:34377	71.47207:7197 76.94524:8394 81.91906:7314 93.47617:7826 148.33763:6904 195.98468:6469 204.4929:7360 252.27034:9522 264.26828:115758 281.92752:7324 282.27802:17809 292.30096:9287 391.32153:16940 628.64246:16640 640.63849:33702 658.64886:227616 676.63629:27359	7.8837e+06	3.77986e+06	7.27884e+06	3.1297e+06	5.07062e+06	3.12662e+06	2.13048e+06	9.09421e+06	3.70725e+06	8.06092e+06	4.39832e+06	7.13134e+06	1.32158e+07	1.69853e+07	3.23127e+07	1.69833e+07	2.50816e+06	9.89461e+06	7.65151e+06	4.14015e+06	7.82174e+06	3.47095e+06	4.02224e+06	1.04934e+07	7.72325e+06	3.00345e+06	734052	8.01342e+06
1664	7.925	522.524	Cer 34:0;O2	Cer 18:0;O2/16:0	[M+H-H2O]+	522.524	-1.05258	C34H69NO3	Cer_NDS		100	2	2	4	1	55.6	51.8	100	32.22	522.52393:193527 523.52728:87201 524.53064:0	59.29301:6240 70.15186:6017 74.49758:5990 97.63649:5931 140.50484:7303 266.28336:39208 284.29434:8744 504.51248:47712 505.40891:11427 522.52765:96350	911820	466800	871821	331566	581068	204368	618612	419808	500575	935127	415653	967910	827010	1.19956e+06	2.69948e+06	1.01632e+06	292689	480521	888872	350763	887119	256188	462664	602199	714939	306416	15104.3	915172
2498	9.571	578.587	Cer 38:0;O2		[M+H-H2O]+	578.587	-0.103701	C38H77NO3	Cer_NDS		100	2	1	3	1	55.3	57.5	100	23.53	578.58704:389301 579.59039:178686 580.59375:35731	61.55564:7109 65.88145:6404 96.28604:7337 117.462:7654 257.40857:9737 266.28394:58365 284.29425:12942 312.32834:8552 388.04111:7971 413.93704:8757 428.7901:8005 560.57672:74219 561.47504:9398 578.60083:122847	287944	148466	278557	103753	133875	23153.6	234630	273546	103552	291357	134128	278918	120794	119283	679706	2.29642e+06	31637.5	120441	290644	94998.2	292505	39193.6	63258.9	205895	15389.8	11443.4	2529.46	282371
2867	10.33	606.618	Cer 40:0;O2		[M+H-H2O]+	606.618	-0.412121	C40H81NO3	Cer_NDS		100	2	1	3	1	57.6	55.7	100	72.59	606.61847:151836 607.62182:73863 608.62518:19053	69.78577:5928 69.96712:7008 76.07558:18648 86.34369:7117 119.72079:7645 178.30542:7525 224.12926:7079 266.28476:41621 267.68018:8048 284.2962:15147 340.35052:11476 588.60626:58494 606.62555:121197	2.61371e+06	1.20412e+06	2.51723e+06	2.95583e+06	2.98408e+06	1.43531e+06	1.82112e+06	958479	1.96257e+06	2.59717e+06	1.23017e+06	2.32475e+06	376277	5.41029e+06	4.78946e+06	6.36795e+06	1.41518e+06	1.87516e+06	2.65231e+06	1.3433e+06	2.52022e+06	1.33042e+06	2.12923e+06	1.87916e+06	1.69023e+06	1.74476e+06	167898	2.52338e+06
3210	10.298	632.633	Cer 42:1;O2	Cer 18:0;O2/24:1	[M+H-H2O]+	632.634	-0.77454	C42H83NO3	Cer_NDS		100	2	3	5	2	57.5	52.3	100	333.97	632.63354:3403688 633.63689:1732361 634.64025:424332	83.08477:8028 97.10088:15689 130.61331:9314 236.63669:9067 264.26788:29330 265.2706:28299 266.28387:797276 284.25455:16375 284.2944:279474 317.18884:9288 349.3457:12908 366.37286:98530 614.6225:1287049 615.61261:11745 632.63403:2756546	8.35051e+06	3.79725e+06	8.10509e+06	6.04789e+06	4.75647e+06	2.12267e+06	1.94464e+06	3.11217e+06	2.96479e+06	8.13257e+06	3.93733e+06	7.67479e+06	1.58852e+06	2.30741e+07	3.38464e+07	2.24229e+07	1.74929e+06	7.16677e+06	8.60492e+06	4.21281e+06	8.00594e+06	1.95818e+06	3.42809e+06	8.16252e+06	3.64826e+06	2.90552e+06	572973	8.14234e+06
3236	11.025	634.65	Cer 42:0;O2	Cer 18:0;O2/24:0	[M+H-H2O]+	634.65	-0.283621	C42H85NO3	Cer_NDS		100	2	3	5	2	57.8	52.9	100	365.41	634.64941:475374 635.65276:193855 636.65612:44620	98.00793:6899 112.28028:6963 206.08876:8032 251.2164:7826 266.28378:118442 284.29459:42212 368.38873:18709 616.63812:176487 634.64923:402667	7.49607e+06	3.88448e+06	7.26492e+06	9.95043e+06	8.88165e+06	4.64492e+06	3.82468e+06	3.01786e+06	5.51733e+06	7.33701e+06	4.00853e+06	6.91284e+06	4.15053e+06	2.58716e+07	1.35231e+07	1.20805e+07	3.88038e+06	7.22677e+06	7.71473e+06	4.07529e+06	7.55133e+06	4.14976e+06	7.75187e+06	8.17144e+06	4.79199e+06	4.74251e+06	1.08684e+06	7.24879e+06
3669	10.969	660.665	Cer 44:1;O2	Cer 18:0;O2/26:1	[M+H-H2O]+	660.665	-0.741677	C44H87NO3	Cer_NDS		100	2	3	5	1	55.4	51.6	100	77.62	660.66522:375619 661.66857:175828 662.67193:40910	70.30457:6996 114.06721:6537 116.14495:7793 148.40886:7299 266.28452:97685 284.29382:39372 393.72925:8145 394.4032:12169 541.73755:8052 642.65314:163910 660.66669:369699	709730	355352	683662	260440	344963	53519.6	172983	440505	174363	702636	380248	668218	372640	1.86959e+06	2.30988e+06	1.87087e+06	115223	672303	716485	388979	695571	84656.3	199352	360414	200767	201068	23017.3	704992
3896	10.271	674.644	Cer 42:0;O2		[M+Na]+	674.642	2.71254	C42H85NO3	Cer_NDS		100	2	1	3	1	8.7	71.7	100	66.61	674.64532:421324 675.64867:232020 676.65203:52440	168.10696:7312 187.86299:7048 215.91214:6197 262.254:28701 264.27051:17553 290.28442:42980 291.27402:7432 308.29529:10855 343.30981:6842 391.31992:26887 626.61639:12704 638.6181:34593 656.63367:185794 674.64215:34873	1.28622e+06	641072	1.28304e+06	795598	1.28949e+06	411999	549171	932764	890186	1.26222e+06	616029	1.19825e+06	433795	1.55353e+06	5.92247e+06	3.59261e+06	385537	1.5371e+06	1.30981e+06	585748	1.22898e+06	457106	794167	1.01804e+06	1.66376e+06	874900	42852	1.27975e+06
1135	6.596	482.456	Cer 30:1;O2	Cer 15:1;O2/15:0	[M+H]+	482.457	-1.20218	C30H59NO3	Cer_NS		100	2	3	5	1	67.9	66.7	100	116.33	482.4563:517017 483.45965:285953 484.46301:75127	56.58449:7197 67.65177:6257 67.65614:7096 77.24538:6483 134.46037:6398 144.57587:6718 154.30092:6598 210.22287:9849 222.2216:164907 240.23164:19070 283.17587:13023 446.43661:23010 464.44525:150425 464.52722:8458	1.38429e+06	1.27544e+06	1.42812e+06	1.18667e+06	1.5435e+06	1.1291e+06	1.24853e+06	1.15942e+06	1.86074e+06	1.43496e+06	1.30195e+06	1.44648e+06	1.36896e+06	2.32413e+06	2.55703e+06	2.77598e+06	931177	1.52176e+06	1.30211e+06	1.14597e+06	1.23799e+06	1.05647e+06	1.37909e+06	1.84366e+06	1.10094e+06	1.32691e+06	976406	1.49408e+06
1504	7.224	510.487	Cer 32:1;O2	Cer 18:1;O2/14:0	[M+H]+	510.488	-1.2537	C32H63NO3	Cer_NS		100	2	3	5	1	64.4	64.5	100	269.38	510.48746:1919132 511.49081:765152 512.49417:122912	60.15857:6706 159.0639:7002 170.68054:8051 236.23715:27988 248.16187:6321 248.97679:6665 252.26967:14209 264.26831:296404 282.27838:35528 290.95541:7419 355.76962:8174 462.46619:20282 468.40143:7835 474.46597:72656 492.47708:336365	1.9503e+06	978717	1.97975e+06	600341	1.4301e+06	242235	1.55968e+06	727118	991830	2.0073e+06	964541	2.33537e+06	1.26196e+06	4.03015e+06	1.12295e+07	3.87341e+06	355742	927182	1.85193e+06	883665	2.14244e+06	394369	803019	843434	876268	841479	131627	2.06995e+06
1936	7.926	538.519	Cer 34:1;O2	Cer 18:1;O2/16:0	[M+H]+	538.519	-1.24415	C34H67NO3	Cer_NS		100	2	3	5	1	65.6	70.2	100	2677.36	538.51862:4441937 539.52197:1957591 540.52533:383823	60.04407:6714 61.85543:7429 71.04067:6365 82.3793:6264 159.5486:7269 252.26643:42366 256.26263:30302 264.26834:864505 282.27856:120714 299.06158:21744 300.06671:9888 301.05893:22343 417.03607:10121 490.49844:60968 502.49744:139755 505.10358:18693 520.50842:929345 521.13947:8671 538.52649:10223	6.59092e+07	3.66355e+07	6.56898e+07	2.67981e+07	4.5716e+07	1.75886e+07	5.3411e+07	3.68809e+07	4.003e+07	6.62948e+07	3.5701e+07	6.87085e+07	6.46609e+07	9.23768e+07	2.05627e+08	8.37656e+07	2.42354e+07	4.09186e+07	6.55698e+07	3.19793e+07	7.01652e+07	2.67475e+07	4.11767e+07	4.52703e+07	6.5852e+07	2.91033e+07	2.82042e+06	6.58271e+07
2141	8.28	552.535	Cer 35:1;O2	Cer 18:1;O2/17:0	[M+H]+	552.535	-0.10859	C35H69NO3	Cer_NS		100	2	3	5	1	48.8	64.4	100	230.89	552.53491:2257240 553.53826:930837 554.54162:170548	69.21575:7670 72.51255:7226 86.5669:6629 170.88409:7049 247.24127:8502 252.26938:16778 264.26837:455756 270.28009:11311 278.2836:18517 282.27917:52663 326.36774:7083 352.40817:8115 495.26611:14773 496.26859:153798 504.51553:31431 516.51349:88596 534.52399:540472 552.3327:124842 552.43475:6210	2.10824e+06	1.17947e+06	2.10075e+06	682460	1.23601e+06	792119	1.89145e+06	1.40588e+06	1.32129e+06	2.12521e+06	1.15522e+06	2.10585e+06	4.03275e+06	2.4322e+06	1.13868e+07	3.15412e+06	1.19573e+06	2.66208e+06	2.0787e+06	1.02839e+06	2.04625e+06	1.27799e+06	1.78889e+06	2.27304e+06	3.24885e+06	945650	181216	2.1767e+06
2331	9.524	566.55	Cer 36:1;O2		[M+H]+	566.551	-1.07669	C36H71NO3	Cer_NS		100	2	2	4	1	67	62.8	100	66.7	566.55017:796656 567.55352:360875 568.55688:67298	89.78255:7055 112.16107:6691 166.00516:7090 252.26883:9572 264.26871:293358 282.27838:36221 518.5307:22017 530.52765:49410 548.53961:321896	621075	301620	595562	325634	5.78698e+06	318311	240546	474059	1.15396e+06	621099	436638	715563	383583	149188	324706	418834	146774	158968	617255	259159	567164	812413	1.349e+06	378296	280932	196085	128614	635323
2332	8.654	566.551	Cer 36:1;O2	Cer 18:1;O2/18:0	[M+H]+	566.551	-0.105904	C36H71NO3	Cer_NS		100	2	3	5	1	67.1	66.6	100	838.48	566.55017:1093639 567.55352:571561 568.55688:91290	71.31024:6368 96.60457:6854 100.74686:6916 128.03639:7083 146.63498:6463 252.26953:14568 257.2139:7886 264.26837:283815 282.27795:35993 284.29565:10411 518.53156:16619 530.52863:67651 548.53955:322695	1.01184e+07	5.47845e+06	1.02824e+07	8.31399e+06	1.0431e+07	5.85702e+06	1.03183e+07	5.21289e+06	9.54719e+06	1.03264e+07	5.55673e+06	9.71721e+06	1.20661e+07	1.11369e+07	2.68846e+07	1.26289e+07	5.73165e+06	7.88669e+06	9.85793e+06	4.3555e+06	1.03387e+07	7.339e+06	1.04848e+07	9.26763e+06	1.61614e+07	6.13866e+06	656008	1.05329e+07
2708	9.442	594.581	Cer 38:1;O2	Cer 18:1;O2/20:0	[M+H]+	594.582	-1.12684	C38H75NO3	Cer_NS		100	2	2	4	1	56.1	58.9	100	357.62	594.5813:936914 595.58465:421331 596.58801:84135	65.56597:7668 65.96884:6987 94.45023:6706 105.08036:6947 125.69684:8132 141.85384:6622 154.36475:8291 178.04436:6674 236.23692:19663 252.26764:6954 264.26831:186978 282.27893:16930 312.32465:8257 403.66177:7115 546.56329:18458 558.55658:54918 576.57141:300271 577.49048:7684	2.96005e+06	1.62999e+06	3.01708e+06	2.69337e+06	3.99869e+06	2.56984e+06	3.56481e+06	1.33883e+06	3.81558e+06	3.06113e+06	1.72832e+06	2.98797e+06	2.614e+06	2.34612e+06	4.42929e+06	3.42615e+06	2.68973e+06	1.73145e+06	2.83112e+06	1.33718e+06	3.04405e+06	3.29603e+06	3.97623e+06	3.29725e+06	7.57308e+06	2.64072e+06	264388	3.07641e+06
2804	9.457	602.586	Cer 40:2;O2	Cer 16:1;O2/24:1	[M+H-H2O]+	602.587	-1.11187	C40H77NO3	Cer_NS		100	2	2	4	1	53	53.3	100	39.73	602.58643:147171 603.58978:65132 604.59314:39877	122.88486:6977 172.90228:6398 220.15939:6538 236.23698:120995 254.24811:13792 264.26797:60455 282.27786:9890 396.83487:7334 538.35822:7019 567.52264:9965 572.57617:11442 584.58008:46291 602.58832:230333	342219	149804	370528	237008	476902	113255	186417	63263.1	372732	358707	172886	369445	338899	300798	1.29908e+06	505822	119198	279256	315080	154592	340683	253823	363150	259336	629104	204675	5027.66	380943
2989	9.818	616.604	Cer 41:2;O2	Cer 18:1;O2/23:1	[M+H-H2O]+	616.603	1.49204	C41H79NO3	Cer_NS		100	2	2	4	1	57.3	60.7	100	37.65	616.60284:77395 617.60619:45143 618.60955:9218	96.35992:7397 170.2655:8244 200.9686:7672 250.25272:47004 252.26736:13432 264.26877:188674 268.26599:8774 282.27853:12755 345.94287:7808 436.92966:7663 586.59045:19170 598.59076:53586 616.60211:277334	251355	86326.5	265258	125581	200797	107812	137203	115355	149999	251310	96493.8	255940	330846	147497	1.35631e+06	397715	125026	204179	252460	84897.5	243425	148229	234869	246354	513066	111675	2346.33	245802
3039	9.589	620.598	Cer 40:2;O2		[M+H]+	620.598	1.0796	C40H77NO3	Cer_NS		100	2	1	3	1	55.6	50.9	100	70.86	620.59778:414193 621.60113:187507 622.60449:33779	66.18111:6334 66.8307:6921 70.2896:6958 70.39111:6572 96.04391:6830 114.13322:6329 196.91782:6866 236.23763:7132 248.78867:6779 262.25272:86376 264.27002:16158 280.26434:12200 446.07477:7278 572.57178:11448 584.57471:28347 602.58716:163200	1.23833e+06	579552	1.19616e+06	1.15544e+06	1.79849e+06	642544	890989	452676	1.12433e+06	1.29486e+06	638568	1.23323e+06	1.01974e+06	1.03837e+06	3.12219e+06	1.70775e+06	704498	964652	1.17502e+06	458356	1.23928e+06	1.04682e+06	1.38192e+06	996972	2.02715e+06	897194	170475	1.33155e+06
3062	10.209	622.612	Cer 40:1;O2	Cer 18:1;O2/22:0	[M+H]+	622.613	-1.36522	C40H79NO3	Cer_NS		100	2	3	5	1	64	62.8	100	2287.81	622.61304:2629286 623.61639:1214152 624.61975:295554	80.56595:7141 84.43871:6475 86.8681:7047 99.15704:11016 101.96128:7103 247.24323:10468 252.2677:46082 264.26837:889814 282.27893:132919 340.35767:25639 380.85178:7395 427.71448:8042 574.59253:77530 586.591:227126 604.60162:1211061	3.0105e+07	1.51658e+07	3.06149e+07	2.41256e+07	3.9624e+07	3.0076e+07	2.60881e+07	1.92141e+07	3.66371e+07	3.04122e+07	1.67017e+07	2.87264e+07	7.60123e+06	2.85328e+07	5.86667e+07	2.78154e+07	2.38652e+07	2.22569e+07	2.97289e+07	1.56268e+07	2.94487e+07	3.08621e+07	4.76519e+07	2.67721e+07	7.47763e+07	2.70036e+07	2.76823e+06	3.01776e+07
3143	9.561	628.603	Cer 42:3;O2	Cer 18:2;O2/24:1	[M+H-H2O]+	628.603	0	C42H79NO3	Cer_NS		100	2	2	4	2	48.8	58.6	100	38.27	628.60272:451513 629.60607:234387 630.60943:51338	107.53941:7667 142.45232:7913 152.98181:7234 250.25366:29147 252.26782:14796 262.25302:622083 264.26859:362124 280.26334:75954 282.27878:52567 295.32001:7390 341.29602:7569 355.28168:41088 365.93698:7451 366.37155:18990 383.31512:33598 411.34525:27967 439.37811:38795 467.40952:57693 593.54065:10670 598.5921:66422 610.59192:289523 628.60291:1289251	1.79882e+06	1.16917e+06	1.79425e+06	1.37593e+06	2.0863e+06	1.10642e+06	1.04995e+06	1.10905e+06	1.46669e+06	1.87509e+06	1.21949e+06	1.74859e+06	2.24268e+06	950367	5.41642e+06	2.66903e+06	725238	1.2724e+06	1.72382e+06	605573	1.65429e+06	1.44626e+06	1.11147e+06	1.46571e+06	2.12453e+06	1.11182e+06	229551	1.82812e+06
3177	9.261	630.618	Cer 42:2;O2	Cer 18:1;O2/24:1	[M+H-H2O]+	630.618	-1.36374	C42H81NO3	Cer_NS		100	2	3	5	1	65	67.5	100	20.2	630.61755:245721 631.6209:132114 632.62426:23185	81.36995:7413 94.20364:7193 95.08521:8607 109.10166:7104 121.10096:8951 172.62398:7206 211.20737:8865 211.39354:7633 247.24385:15392 251.46632:6862 252.26834:59703 264.26843:924131 276.73569:9351 282.2793:160172 366.3735:18115 491.78668:8368 600.60504:73358 612.60834:299309 630.62067:1226268	205609	95961	188189	45952.2	43021.4	2056.57	30250.8	98767.5	29451.5	207126	114476	212449	147276	569202	643101	758696	1583.46	145329	202197	97831.4	229957	17488.6	45475.3	100777	29842.9	26303.4	3379.87	207137
3179	10.172	630.618	Cer 42:2;O2		[M+H-H2O]+	630.618	-0.190289	C42H81NO3	Cer_NS		100	2	1	3	1	52.6	51.9	100	13.58	630.61731:55489 631.62066:33169 632.62402:51560	208.70757:6639 240.0192:7063 262.25269:70471 264.26871:23892 280.26364:8668 282.27814:9509 344.40445:6923 530.37103:7223 600.59863:11220 612.60077:33851 630.61786:153999	1.10758e+07	5.61411e+06	1.09011e+07	6.3583e+06	8.25909e+06	5.18858e+06	5.1941e+06	9.40217e+06	7.32118e+06	1.10652e+07	5.90268e+06	1.10691e+07	4.03135e+06	1.73874e+07	4.6556e+07	2.23281e+07	3.66121e+06	9.99256e+06	1.1019e+07	5.18784e+06	1.10607e+07	5.47448e+06	9.82343e+06	1.28416e+07	1.63946e+07	5.48929e+06	949127	1.11431e+07
3266	10.569	636.629	Cer 41:1;O2	Cer 18:1;O2/23:0	[M+H]+	636.629	0.188493	C41H81NO3	Cer_NS		100	2	3	5	1	56.3	59.6	100	424.43	636.62897:935669 637.63232:455727 638.63568:103922	101.01738:7944 151.54846:7875 164.30553:6862 252.26907:9679 264.26862:113629 282.27972:9676 337.56494:7002 383.85168:8005 478.45813:7884 490.8465:7375 588.61041:15570 600.60822:31075 618.6167:207719 636.64642:18782	5.62701e+06	2.73555e+06	5.62365e+06	4.35698e+06	7.14924e+06	6.77035e+06	4.47925e+06	3.81916e+06	6.79051e+06	5.65236e+06	3.10593e+06	2.45592e+06	7.26636e+06	7.45668e+06	1.46105e+07	5.30903e+06	4.74884e+06	5.78344e+06	5.62248e+06	2.77889e+06	5.50839e+06	8.07785e+06	8.78379e+06	7.21397e+06	1.16775e+07	4.69759e+06	1.08759e+06	5.50326e+06
3385	10.506	644.633	Cer 43:2;O2	Cer 18:1;O2/25:1	[M+H-H2O]+	644.634	-1.31858	C43H83NO3	Cer_NS		100	2	3	5	2	49.7	54.4	100	32.38	644.63312:234922 645.63647:110262 646.63983:21786	70.80408:6513 143.30183:8399 252.26698:14745 264.26892:198089 278.28384:114628 282.27844:25702 296.29761:12444 494.71469:7528 587.15778:8353 599.08844:7048 608.20764:8286 614.62378:31507 626.62561:84531 644.63342:462361	346517	129003	327725	119058	227187	127532	112481	245198	176674	352627	142629	176600	416414	376478	1.88056e+06	644593	103789	545962	338356	126487	355891	186427	247051	422515	540741	151953	15234.1	352335
3457	10.172	648.628	Cer 42:2;O2	Cer 18:1;O2/24:1	[M+H]+	648.629	-1.88089	C42H81NO3	Cer_NS		100	2	3	5	1	54.9	62.3	100	6985.92	648.62823:10855016 649.63158:5727704 650.63494:1369780	88.12489:7260 132.16199:7912 162.20955:7158 175.41975:8158 220.06752:9426 252.26974:43751 254.45673:7505 264.26837:833542 275.46362:7116 282.27835:99766 363.28809:11808 366.37241:18633 391.31519:17833 600.60681:67365 612.60699:284540 630.61755:1352314 648.45996:198891 648.60681:24775	1.18998e+08	6.06373e+07	1.17083e+08	6.73624e+07	8.88014e+07	6.12704e+07	6.12791e+07	1.13432e+08	8.26463e+07	1.18265e+08	6.89075e+07	1.18182e+08	3.89108e+07	1.63476e+08	4.89668e+08	2.43018e+08	4.92498e+07	1.01736e+08	1.18557e+08	6.32424e+07	1.21236e+08	5.74151e+07	1.11163e+08	1.4082e+08	1.96022e+08	6.27271e+07	9.21294e+06	1.21019e+08
3492	10.91	650.644	Cer 42:1;O2	Cer 18:1;O2/24:0	[M+H]+	650.645	-1.12197	C42H83NO3	Cer_NS		100	2	3	5	1	61.8	63.5	100	3358.42	650.64435:3133656 651.6477:1619125 652.65106:396368	96.49405:6808 149.37506:7334 172.0891:6521 252.26888:27082 264.26849:507799 268.2991:16615 282.2789:64809 356.62991:7189 368.38672:16466 368.95682:7913 394.20255:7048 602.62286:30975 614.62347:173695 632.63324:845812 650.64142:33259	8.46379e+07	4.15432e+07	7.99793e+07	5.95172e+07	1.02356e+08	7.77531e+07	4.41201e+07	7.97202e+07	8.3007e+07	8.65197e+07	4.70438e+07	7.4458e+07	1.34057e+08	1.47539e+08	2.26109e+08	9.33799e+07	5.35389e+07	8.86161e+07	8.30495e+07	4.58461e+07	8.4802e+07	9.1545e+07	1.06547e+08	1.0948e+08	1.51372e+08	6.3489e+07	1.59629e+07	8.36788e+07
3631	10.842	658.649	Cer 44:2;O2	Cer 18:1;O2/26:1	[M+H-H2O]+	658.65	-1.01723	C44H85NO3	Cer_NS		100	2	3	5	1	56.4	59.1	100	41.87	658.64874:247277 659.65209:138224 660.65545:31011	121.10046:9146 247.24409:8124 249.41078:7546 252.26888:28063 264.26834:664888 280.29648:9288 282.27884:89745 292.29947:187684 310.30945:29656 366.83044:7975 384.92526:7038 394.40125:7771 592.26465:8292 628.63654:78215 638.14642:8556 640.63837:266675 658.64868:1252958	759277	384720	718789	313222	525030	242604	189592	912776	356761	770409	400190	674513	1.33846e+06	1.67794e+06	3.36922e+06	1.80185e+06	226783	965244	738506	374412	759554	273731	370451	1.10681e+06	803603	296969	50691.7	784634
3729	11.217	664.661	Cer 43:1;O2		[M+H]+	664.66	0.451358	C43H85NO3	Cer_NS		100	2	1	3	2	18.2	55.3	100	115.74	664.65894:259298 665.66229:150517 666.66565:0	81.42442:7002 119.56255:8811 125.62957:7964 138.94063:7158 144.27824:6478 218.6333:6893 264.26749:15425 278.28305:51866 296.29291:8437 338.07645:8106 353.52921:7327 383.33176:9686 384.33383:10792 533.37286:7450 551.33057:17976 552.33289:78009 607.39209:21635 608.39423:181444 628.6413:24079 646.64685:112566 664.45697:153475 664.6156:7732 664.66608:8514	2.65937e+06	1.29403e+06	2.57084e+06	1.59345e+06	2.60828e+06	2.27303e+06	1.26739e+06	2.24808e+06	2.4125e+06	2.71844e+06	1.51659e+06	2.43043e+06	5.94017e+06	4.79423e+06	7.9578e+06	3.00508e+06	1.63793e+06	4.12706e+06	2.61592e+06	1.41044e+06	2.73724e+06	2.57107e+06	2.98006e+06	4.86187e+06	3.79062e+06	1.7441e+06	716569	2.60598e+06
3957	11.54	678.675	Cer 44:1;O2	Cer 18:1;O2/26:0	[M+H]+	678.676	-0.89881	C44H87NO3	Cer_NS		100	2	3	5	1	57.4	61.8	100	276.28	678.67578:1064952 679.67913:556193 680.68249:130723	95.8732:8034 109.29349:6694 152.82785:7692 252.26903:16287 264.2681:266591 276.95016:8570 282.27982:35180 292.3009:19683 396.42014:8569 442.4151:8782 615.32526:7410 630.6557:32531 642.65228:95641 660.66425:519230 678.67426:36831	3.63908e+06	1.86011e+06	3.45031e+06	1.84418e+06	4.02828e+06	2.32278e+06	1.51511e+06	3.1563e+06	2.66288e+06	3.72983e+06	2.04887e+06	3.44456e+06	9.21388e+06	8.6737e+06	9.51979e+06	4.80847e+06	1.81721e+06	6.35956e+06	3.55895e+06	1.85028e+06	3.70448e+06	2.7122e+06	3.05453e+06	5.76327e+06	4.16477e+06	1.85557e+06	967563	3.59757e+06
4330	10.819	698.642	Cer 44:2;O2		[M+Na]+	698.642	-0.257643	C44H85NO3	Cer_NS		100	2	1	3	1	64.4	75	100	94.99	698.62946:204764 699.63281:133325 700.63617:1013363	74.05995:9832 90.39854:7274 110.91761:6776 150.71696:8273 185.07761:6922 187.84224:8478 264.30453:8303 366.73383:7697 607.16571:7664 698.64032:117378	950113	588207	1.04028e+06	460721	623127	429867	329237	1.28398e+06	547471	964404	633248	812086	1.38476e+06	1.30114e+06	3.27299e+06	1.97141e+06	354160	1.3801e+06	961789	716322	991938	540727	644931	1.20428e+06	1.03816e+06	451373	749447	873534
4333	10.96	698.644	Cer 44:2;O2	Cer 23:2;O2/21:0	[M+Na]+	698.642	2.97719	C44H85NO3	Cer_NS		100	2	3	5	1	70.6	74.5	100	62.85	698.6438:138220 699.64715:74416 700.65051:23668	109.10162:9621 171.44017:7339 332.35986:6683 698.64221:56691	898087	468431	891384	582596	290361	491514	293766	852539	484494	854210	498418	802535	1.45696e+06	2.32501e+06	2.92714e+06	2.05348e+06	353856	1.42833e+06	948502	553830	864721	512011	663608	1.13096e+06	772576	403016	139933	870878
4853	13.995	726.675	Cer 46:2;O2		[M+Na]+	726.674	1.85778	C46H89NO3	Cer_NS		100	2	1	3	1	47.5	70.5	100	176.11	726.67542:304438 727.67877:135082 728.68213:51007	92.56269:8132 100.69891:7946 101.25908:7642 290.27533:6636 293.41727:6533 320.18616:6928 726.6344:15775	937699	616531	887158	778494	1.05766e+06	787547	861477	303379	589886	1.01672e+06	845379	943725	795637	92353.9	91980.2	166175	500085	58658.5	807061	572512	802188	99708.7	186316	418334	874636	748605	187729	1.04631e+06
7330	12.225	863.692	CoQ10	CoQ10	[M+H]+	863.691	0.567332	C59H90O4	CoQ		100	2	3	5	1	87.7	87.7	100	235.41	863.69141:171698 864.69476:161661 865.69812:68485	197.08105:70374 863.68951:131713	1.64611e+06	799013	1.25382e+06	1.56829e+06	1.95905e+06	888683	925210	666219	1.67488e+06	1.64188e+06	983775	1.67563e+06	2.32181e+06	2.26137e+06	3.25446e+06	1.19338e+06	821159	2.76824e+06	1.6933e+06	996823	1.85493e+06	1.81438e+06	1.82605e+06	1.62296e+06	1.60331e+06	1.75025e+06	696230	1.45125e+06
244	5.531	418.353	DG 20:0	DG 8:0_12:0	[M+NH4]+	418.353	0.525872	C23H44O5	DG		100	2	2	4	1	65.6	80.2	100	47.85	418.35291:1345133 419.35626:480360 420.35962:69764	58.42302:6765 72.51323:6075 99.37932:6867 112.07945:6150 117.05444:20916 149.92339:7197 191.10689:19725 201.14832:89353 209.11861:9668 214.91341:6070 224.55843:6245 229.1792:9693 251.12663:12449 257.21088:72541 269.91122:7015 277.86279:6735 383.31561:136855	796887	558429	789770	405144	496568	463487	659972	1.08395e+06	582597	805191	597093	952390	521940	619850	600870	753073	554894	513783	777039	588303	806995	514724	620425	581154	471834	466700	804006	847206
732	5.972	451.339	DG 22:0		[M+Na]+	451.339	-0.952721	C25H48O5	DG		100	2	3	5	1	75	75	100	77.38	451.33896:1237534 452.34231:364659 453.34567:78159	71.08526:7919 80.77131:6044 99.57959:6711 138.7379:6175 451.33902:1050555	247396	169477	241183	116439	105938	123972	165126	179984	142672	259103	154225	284610	132787	140246	160074	237330	146087	145759	232934	196785	216741	128229	163140	212166	128302	175964	140013	271505
1039	6.492	474.415	DG 24:0	DG 12:0_12:0	[M+NH4]+	474.415	-1.09609	C27H52O5	DG		100	2	3	5	1	73.3	79	100	138.98	474.41553:176898 475.41888:63228 476.42224:7727	64.5006:7069 85.66171:7370 110.31987:6562 228.02681:6693 257.21146:64167 408.60696:6932 439.37851:66898	1.43774e+06	1.00511e+06	1.47613e+06	725424	782147	731783	931443	968266	954191	1.50056e+06	1.00852e+06	1.66666e+06	837158	991009	954972	1.27555e+06	697254	892729	1.35555e+06	874889	1.18448e+06	684416	914913	1.07142e+06	715619	803898	871062	1.53771e+06
1391	7.116	502.446	DG 26:0	DG 12:0_14:0	[M+NH4]+	502.447	-0.298539	C29H56O5	DG		100	2	2	4	1	73.4	75.2	100	177.5	502.44644:3410480 503.44979:1099330 504.45315:286566	56.67466:6047 66.90457:6908 73.17854:6416 159.52544:7045 174.70915:6829 183.17404:8617 222.17995:7352 229.17992:15497 257.211:303300 264.26724:37977 285.24228:310860 313.27216:16600 467.40912:727123 502.49744:15911	1.27857e+06	929445	1.20263e+06	705391	625056	586333	823688	876063	871448	1.32953e+06	992688	1.49561e+06	961159	806677	740109	496512	634137	780195	1.18887e+06	887775	1.32027e+06	660501	850615	1.01609e+06	803220	879026	786900	1.40723e+06
1789	7.813	530.478	DG 28:0		[M+NH4]+	530.478	-0.697485	C31H60O5	DG		100	2	1	3	1	39.3	67.6	100	195.79	530.47803:367681 531.48138:136188 532.48474:24917	68.19126:6058 76.07514:9569 83.30634:6725 91.00986:7355 142.47101:7038 246.03564:6659 257.21002:33896 270.30722:9041 271.62814:6935 285.24225:64893 313.27399:29401 491.01596:7564 495.43964:117059 512.53436:9491 513.37573:44123	1.66194e+06	1.14634e+06	1.82076e+06	1.15899e+06	1.0398e+06	702333	1.01433e+06	1.38634e+06	1.21238e+06	1.71781e+06	1.15038e+06	1.86728e+06	1.1066e+06	1.47042e+06	1.7346e+06	1.29585e+06	693156	1.03505e+06	1.58427e+06	974095	1.81963e+06	928302	1.0845e+06	960054	992884	981829	956180	1.73328e+06
2005	8.129	544.494	DG 29:0		[M+NH4]+	544.494	0.330582	C32H62O5	DG		100	2	1	3	1	33.9	77.4	100	27.8	544.49384:62386 545.49719:0 546.50055:0	85.62479:6338 118.34521:6907 162.9684:5969 207.40965:6944 274.92383:8139 285.2439:9104 299.25787:10429 308.45456:7219 509.45737:20044 525.17383:7051 527.38983:18512	533344	612936	486458	666743	650462	556325	808446	702536	739706	593184	568459	558786	766611	236108	174927	98843.6	625611	496174	449116	525024	515071	837819	762310	781650	791554	844109	695873	634156
2197	7.895	556.493	DG 30:1	DG 14:0_16:1	[M+NH4]+	556.494	-0.215636	C33H62O5	DG		100	2	3	5	1	50.9	71.4	100	165.68	556.49335:425241 557.4967:158664 558.50006:44713	59.70749:5557 60.48266:5725 63.06119:6794 72.554:6536 78.82467:6430 257.21066:31919 283.69742:7627 285.24255:53734 311.25729:44422 339.29047:33520 415.28638:8175 521.45605:144738 538.52637:10584 556.52374:25649	2.39243e+06	2.10045e+06	2.29421e+06	2.07352e+06	1.99133e+06	1.51657e+06	1.80038e+06	2.12327e+06	2.30093e+06	2.57823e+06	2.27822e+06	2.60608e+06	2.37761e+06	2.10375e+06	1.91819e+06	1.69869e+06	1.74362e+06	1.91216e+06	2.18235e+06	1.79793e+06	2.42399e+06	2.05802e+06	1.98189e+06	1.93594e+06	2.04461e+06	2.11341e+06	1.49655e+06	2.46064e+06
2231	8.523	558.509	DG 30:0	DG 14:0_16:0	[M+NH4]+	558.509	-0.340191	C33H64O5	DG		100	2	3	5	1	79.2	83.5	100	643.05	558.50885:1618186 559.5122:848552 560.51556:183198	64.43053:6106 78.66502:7871 80.78851:6741 84.03265:7163 98.06611:8674 285.24219:179999 313.27365:197528 523.47168:252010 541.40668:26522 558.01514:8595	6.36305e+06	4.13558e+06	5.94355e+06	4.63638e+06	5.79867e+06	2.86405e+06	5.82759e+06	4.80419e+06	4.53484e+06	6.48872e+06	4.16828e+06	5.96617e+06	4.17935e+06	9.56499e+06	8.88165e+06	6.25778e+06	2.4411e+06	4.08313e+06	6.1898e+06	2.588e+06	6.20551e+06	3.47043e+06	3.46051e+06	2.62978e+06	3.82609e+06	4.04775e+06	2.56978e+06	6.69734e+06
2263	8.528	561.451	DG 30:1		[M+Na]+	561.449	2.83195	C33H62O5	DG		100	2	1	3	1	58.5	75	100	55.74	561.45013:89358 562.45348:27938 563.45684:118336	61.51959:6573 77.218:7081 88.55054:6364 107.77164:6043 207.10266:13213 544.42944:6735 561.44727:54271	261253	197520	224452	222923	252502	266442	316921	276132	255421	252747	230008	255812	211367	182698	189659	194383	164393	207636	264915	190311	253152	254904	234729	216433	256211	258550	210535	281920
2264	8.013	561.451	DG 30:1		[M+Na]+	561.449	3.25941	C33H62O5	DG		100	2	2	4	1	59	75	100	117.67	561.44989:237747 562.45324:80445 563.4566:0	60.40703:7733 63.692:7007 85.32309:6932 119.07884:9050 291.15884:27592 335.14285:7031 477.39294:19717 561.44586:146931	535258	755669	466986	695529	588395	738690	874995	765655	773583	550667	697783	616632	683383	175605	10895.2	9032.08	616065	551364	518767	576825	604915	781549	673622	596781	701044	697994	564818	580084
2288	8.103	563.467	DG 30:0		[M+Na]+	563.465	3.46072	C33H64O5	DG		100	2	1	3	1	12.7	75	100	127.34	563.46521:253631 564.46856:105441 565.47192:0	61.34508:7172 64.02763:8066 69.3083:6558 71.27645:7343 74.41458:7392 75.41481:6928 209.11684:19351 237.11185:205953 293.17453:89908 507.40289:56115 518.46167:12216 563.46191:42362	1.19735e+06	1.11066e+06	1.12734e+06	1.09728e+06	998423	953726	1.35362e+06	1.28461e+06	1.3711e+06	1.29123e+06	1.08878e+06	1.31261e+06	1.24105e+06	1.06017e+06	871077	941670	1.18858e+06	1.13798e+06	1.15018e+06	1.11803e+06	1.16853e+06	1.21474e+06	1.1741e+06	1.20624e+06	1.09708e+06	1.2358e+06	1.08368e+06	1.09219e+06
2407	8.89	572.525	DG 31:0		[M+NH4]+	572.525	-0.104799	C34H66O5	DG		100	2	1	3	1	69.1	81.3	100	73.34	572.52411:147562 573.52746:68561 574.53082:0	75.01158:7487 113.98416:7397 182.59076:6310 299.25735:23097 313.27325:16355 354.90204:10077 537.4892:30156	1.99156e+06	1.56408e+06	1.9929e+06	1.50495e+06	1.84825e+06	1.28214e+06	2.22602e+06	973030	1.55053e+06	2.01408e+06	1.44328e+06	1.89217e+06	1.5019e+06	1.98931e+06	1.78729e+06	1.54142e+06	1.12307e+06	1.09198e+06	1.94151e+06	985253	1.9791e+06	1.3382e+06	1.15202e+06	1.18915e+06	1.34997e+06	1.28474e+06	730842	2.12857e+06
2477	8.791	577.478	DG 31:0		[M+Na]+	577.48	-3.27285	C34H66O5	DG		100	2	1	3	1	66.8	75	100	89.36	577.48132:52666 578.48467:20656 579.48803:0	111.97874:6641 142.45837:6546 165.2701:9045 178.62006:6971 208.46797:7872 577.48181:85880	96787.1	142138	76360.4	109192	100891	186896	197357	100456	117502	100104	145796	79472	166285	9881.93	8828.88	232.745	180393	28058.3	92666.6	41703.1	104337	201129	85145.5	46521.4	184818	160956	136604	105922
2478	8.851	577.48	DG 31:0		[M+Na]+	577.48	-0.311699	C34H66O5	DG		100	2	1	3	2	70.7	75	100	59.33	577.47998:58847 578.48333:29091 579.48669:0	69.01945:6216 100.00679:7530 243.64308:7845 577.47827:87842	301309	557529	294097	182997	410110	649221	858814	185113	477089	313928	506708	148024	540725	39798.8	21671.5	5371.15	498669	52815.9	284684	164048	342001	605823	238777	176357	535664	464946	312672	340630
2540	8.125	582.509	DG 32:2	DG 16:0_16:2	[M+NH4]+	582.509	-1.04719	C35H64O5	DG		100	2	2	4	1	76.5	83.1	100	94.88	582.50861:264351 583.51196:82844 584.51532:0	77.40768:7490 79.36235:8757 101.21104:6545 103.21169:7834 121.9094:6801 174.62914:7387 306.54504:7026 309.24301:31605 313.27359:145088 363.2532:6291 547.46606:37737	1.60542e+06	1.52303e+06	1.67789e+06	1.4991e+06	1.45363e+06	1.15718e+06	1.48516e+06	1.33974e+06	1.44819e+06	1.62833e+06	1.46181e+06	1.68295e+06	1.75983e+06	621035	1.20092e+06	665405	1.22095e+06	1.26196e+06	1.54817e+06	1.14084e+06	1.53907e+06	1.4128e+06	1.31937e+06	1.10846e+06	1.28573e+06	1.31286e+06	1.0919e+06	1.752e+06
2541	8.11	582.509	DG 32:2		[M+NH4]+	582.509	0	C35H64O5	DG		100	2	1	3	2	82.9	84.4	100	90.4	582.50922:274224 583.51257:99315 584.51593:0	62.54924:7093 82.59792:7215 136.98239:8014 309.24231:19268 313.27271:75592 547.47455:20856	1.61066e+06	1.5389e+06	1.68048e+06	1.48355e+06	1.44623e+06	1.15199e+06	1.48743e+06	1.3299e+06	1.43671e+06	1.63131e+06	1.46706e+06	1.69712e+06	1.76042e+06	791823	1.17681e+06	659988	1.21416e+06	1.25946e+06	1.55765e+06	1.15009e+06	1.53726e+06	1.40383e+06	1.3245e+06	1.10453e+06	1.28475e+06	1.31903e+06	1.09438e+06	1.75233e+06
2542	8.379	582.509	DG 32:2	DG 16:0_16:2	[M+NH4]+	582.509	0	C35H64O5	DG		100	2	2	4	1	81.8	84.8	100	133.29	582.50867:124535 583.51202:59601 584.51538:0	65.72787:8127 65.88084:6445 71.04585:6979 74.49057:7452 309.24316:14935 313.27283:53873 547.47192:11800	651611	440631	687798	381857	747778	113356	349228	123419	467047	659765	355216	559751	414002	702248	2.15117e+06	782070	63565.7	457928	650215	2155.27	605672	248934	447570	95137.6	237070	324080	11324.1	647167
2565	8.638	584.524	DG 32:1		[M+NH4]+	584.525	-0.838288	C35H66O5	DG		100	2	2	4	1	82.8	86.1	100	492.06	584.52478:2920880 585.52813:1325665 586.53149:261541	76.64775:7457 89.35551:6690 105.69289:7356 173.82254:8363 237.22198:12702 257.24649:8109 285.24188:20199 286.8707:6579 311.25827:250490 313.27371:487875 339.28882:22967 371.22858:7532 482.05304:8771 549.48761:331608	8.62951e+06	5.29064e+06	8.78759e+06	5.5965e+06	7.41166e+06	2.63887e+06	5.62737e+06	3.61298e+06	4.61934e+06	8.83011e+06	5.11382e+06	8.74489e+06	6.39285e+06	1.8982e+07	1.7429e+07	1.17082e+07	2.29193e+06	5.99962e+06	8.30056e+06	3.49947e+06	8.75993e+06	3.22541e+06	3.54091e+06	2.84643e+06	3.10674e+06	4.30441e+06	1.34744e+06	9.35287e+06
2566	8.61	584.525	DG 32:1	DG 16:0_16:1	[M+NH4]+	584.525	-0.513238	C35H66O5	DG		100	2	3	5	3	82.2	84.1	100	441.99	584.5246:1302759 585.52795:526807 586.53131:104500	110.00837:7741 122.85188:7600 157.09663:7563 237.2207:9027 273.10419:7976 285.24234:17156 311.25772:164902 313.27347:339292 339.28732:17209 549.48657:276065	9.7278e+06	6.294e+06	1.18463e+07	5.87378e+06	7.42318e+06	3.59503e+06	5.92648e+06	897905	4.86238e+06	9.59959e+06	6.20656e+06	9.53155e+06	1.17959e+07	997887	2.8043e+07	553190	2.3194e+06	9.41127e+06	9.66954e+06	6.59534e+06	8.56187e+06	3.52691e+06	3.50138e+06	3.23401e+06	3.38967e+06	4.78336e+06	3.27238e+06	1.06757e+07
2595	9.278	586.54	DG 32:0	DG 16:0_16:0	[M+NH4]+	586.541	-0.426228	C35H68O5	DG		100	2	3	5	1	83.1	81.8	100	1964.13	586.54028:9564085 587.54363:4151198 588.54699:848101	64.71765:7144 78.11257:7124 79.5062:6791 84.19221:7317 153.73907:6960 175.85762:6974 239.2374:17178 264.26868:31639 283.53091:7519 284.50549:8297 285.24152:52146 313.27347:1654936 314.27615:8512 328.15262:6989 341.30396:47560 457.36777:10594 551.50275:1185951 586.59113:12761	2.90094e+07	1.74079e+07	2.95298e+07	1.70257e+07	1.92905e+07	1.33016e+07	2.10859e+07	2.85169e+07	1.81478e+07	2.9555e+07	1.76262e+07	2.87963e+07	1.79815e+07	3.6322e+07	3.347e+07	2.34077e+07	9.01628e+06	1.19326e+07	2.83241e+07	1.20483e+07	2.776e+07	1.37963e+07	1.23102e+07	9.81316e+06	1.59681e+07	1.31232e+07	1.66781e+07	2.96867e+07
2732	8.426	596.524	DG 33:2		[M+NH4]+	596.525	-0.821425	C36H66O5	DG		100	2	1	3	1	75.2	83.1	100	91.18	596.52545:142616 597.5288:52279 598.53216:0	70.26363:6389 72.02201:6534 92.54355:6532 157.65152:8247 197.96321:6901 311.2583:23735 325.27441:18461 561.48737:28571	1.15194e+06	924656	1.09035e+06	979823	1.05023e+06	620599	932463	807653	837841	1.17118e+06	810396	1.10836e+06	987795	1.19645e+06	1.71087e+06	1.25873e+06	596425	952590	1.11998e+06	612420	1.14004e+06	794748	803268	633606	758030	778168	639003	1.21458e+06
2756	8.96	598.54	DG 33:1	DG 16:0_17:1	[M+NH4]+	598.541	-0.317439	C36H68O5	DG		100	2	3	5	1	59.5	78.1	100	272.05	598.54041:246602 599.54376:154799 600.54712:32527	112.62977:6614 120.17119:6396 253.00003:7951 297.74637:7427 299.25958:22764 313.27417:36392 325.27264:32659 339.289:26415 563.50116:67551	5.05839e+06	3.82708e+06	5.20261e+06	3.67955e+06	4.39497e+06	2.57808e+06	4.54131e+06	1.33445e+06	3.53293e+06	5.0301e+06	3.72705e+06	4.93673e+06	4.22826e+06	9.9975e+06	6.76958e+06	5.31356e+06	1.78552e+06	2.71968e+06	5.00815e+06	2.42195e+06	5.21985e+06	2.9063e+06	2.5602e+06	2.29038e+06	2.85424e+06	3.2064e+06	1.21015e+06	5.41404e+06
2757	9.276	598.54	DG 33:1		[M+NH4]+	598.541	-0.100244	C36H68O5	DG		100	2	1	3	1	58.7	81.3	100	59.62	598.54047:186264 599.54382:70033 600.54718:19169	169.81366:7010 313.27408:54558 325.27307:28959 327.28775:15687 563.50171:60107 563.93494:8522 598.57452:24820	430488	291362	495231	293643	299813	217345	347190	747140	355407	410142	272202	483596	256300	522433	290635	328746	285126	405575	430934	395236	516716	245904	410444	248338	327501	268228	363839	450416
2779	9.54	600.556	DG 33:0		[M+NH4]+	600.556	-0.599445	C36H70O5	DG		100	2	1	3	1	72.1	87.5	100	54.39	600.55536:67358 601.55871:28850 602.56207:8235	105.16077:6626 108.00562:5942 162.62234:6923 170.2905:7047 237.85037:6806 313.27451:20964 327.29089:15629 565.52368:15990	1.19063e+06	914116	1.29134e+06	1.02588e+06	1.15262e+06	888653	1.35229e+06	847133	1.09532e+06	1.20264e+06	940208	1.21903e+06	1.02265e+06	1.73232e+06	1.53385e+06	990655	843866	708579	1.14721e+06	601064	1.1695e+06	961321	776772	1.14449e+06	1.03418e+06	944641	462651	1.29356e+06
2780	9.665	600.556	DG 33:0		[M+NH4]+	600.556	-0.299722	C36H70O5	DG		100	2	1	3	1	70.7	78.5	100	76.86	600.55634:328995 601.55969:145300 602.56305:16390	111.77134:7023 115.32919:7900 182.20636:6294 217.9481:6301 270.35388:7039 299.25876:15176 313.2739:65296 327.28998:51506 341.30774:11900 565.51782:110571	1.70932e+06	1.00288e+06	1.78196e+06	1.37982e+06	1.33438e+06	1.20299e+06	1.48733e+06	2.28273e+06	1.27793e+06	1.76248e+06	1.07023e+06	1.71523e+06	1.42501e+06	1.90334e+06	2.11375e+06	1.68026e+06	1.00812e+06	1.03278e+06	1.65177e+06	652081	1.74039e+06	1.2168e+06	1.13812e+06	1.6119e+06	1.24924e+06	1.01873e+06	686020	1.7269e+06
2913	8.741	610.541	DG 34:2	DG 16:1_18:1	[M+NH4]+	610.541	0	C37H68O5	DG		100	2	3	5	1	64.4	86.1	100	1079.32	610.54041:3954412 611.54376:1659140 612.54712:420440	75.41858:7103 82.69949:9104 85.17778:7103 98.18295:7283 128.34453:10345 140.16125:7011 149.04491:10270 176.01196:8224 219.2103:15011 221.08476:26254 237.2218:32109 239.09419:46006 263.23825:15327 265.2533:17333 273.97122:7862 285.00775:10399 285.24271:16059 299.06137:39872 311.2579:701794 313.27362:244908 337.27365:196920 339.28915:1113502 355.01376:18068 355.06958:347045 356.07425:8662 371.09982…	1.74998e+07	9.72759e+06	1.7425e+07	9.89287e+06	1.16826e+07	4.09524e+06	8.31972e+06	5.83638e+06	7.36827e+06	1.80468e+07	9.92082e+06	1.7131e+07	1.22923e+07	2.91026e+07	3.66554e+07	2.42443e+07	4.00591e+06	8.45115e+06	1.68719e+07	6.02145e+06	1.85906e+07	5.21962e+06	5.62947e+06	6.32242e+06	5.36068e+06	6.57836e+06	2.17897e+06	1.83144e+07
2938	9.343	612.555	DG 34:1	DG 16:0_18:1	[M+NH4]+	612.556	-1.38763	C37H70O5	DG		100	2	3	5	1	86.1	85.9	100	4133.39	612.5553:19059494 613.55865:8071794 614.56201:1921239	100.00204:16397 114.87733:16054 137.09007:21641 239.23746:39527 247.24393:19007 265.25201:47926 311.25797:126265 313.27341:4100959 339.28888:4132108 341.3042:112973 355.06894:35007 356.07251:17846 357.06885:26513 577.51807:5082420 595.52802:26259 612.18567:23351	9.0215e+07	5.74354e+07	9.23575e+07	6.45527e+07	7.95785e+07	2.73834e+07	6.2902e+07	2.13771e+07	5.39124e+07	9.21638e+07	5.99341e+07	9.21266e+07	7.42832e+07	2.17024e+08	1.20276e+08	1.02036e+08	2.11715e+07	6.30456e+07	8.73157e+07	3.90995e+07	9.02353e+07	3.68445e+07	3.80633e+07	3.87133e+07	3.31866e+07	4.15672e+07	9.0099e+06	9.38492e+07
2962	10.042	614.571	DG 34:0	DG 16:0_18:0	[M+NH4]+	614.572	-1.69224	C37H72O5	DG		100	2	3	5	1	81.2	81.3	100	1843.6	614.57141:6373795 615.57476:2888106 616.57812:658642	76.37587:7126 96.42226:7021 138.32466:6868 152.31319:7877 264.26852:77294 267.26727:10475 296.06628:7116 313.27344:931943 341.30469:858442 341.34473:15044 357.06857:9463 385.33551:8023 579.53381:1422132 614.62457:47736	4.81036e+07	2.90094e+07	4.98053e+07	2.48467e+07	2.73e+07	2.11655e+07	2.04576e+07	1.65929e+08	2.80415e+07	4.90516e+07	2.94325e+07	4.88345e+07	4.81308e+06	4.56646e+07	3.81651e+07	2.71969e+07	1.42227e+07	1.69354e+07	4.68127e+07	1.82491e+07	4.78105e+07	1.54197e+07	1.92626e+07	2.40964e+07	2.12225e+07	1.74274e+07	5.15745e+07	4.92491e+07
2974	8.778	615.496	DG 34:2		[M+Na]+	615.496	0.292447	C37H68O5	DG		100	2	3	5	1	73.7	75	100	70.34	615.49542:170041 616.49877:70864 617.50213:18708	341.55661:7828 615.49274:253245	1.58057e+06	1.64495e+06	1.51794e+06	1.07533e+06	1.27073e+06	1.12193e+06	1.70428e+06	703223	1.04347e+06	1.55074e+06	1.5931e+06	1.43e+06	1.76147e+06	742485	1.11836e+06	670033	931171	537966	1.63078e+06	598345	1.7883e+06	1.22992e+06	649023	482520	966117	1.04813e+06	513290	1.5725e+06
3078	9.198	624.556	DG 35:2	DG 17:1_18:1	[M+NH4]+	624.556	-0.288205	C38H70O5	DG		100	2	3	5	1	80.3	86.6	100	223.51	624.55603:1618899 625.55938:740850 626.56274:183174	68.6405:6918 112.48779:6981 153.34166:7658 224.50948:6962 251.23471:10573 311.25922:24681 314.82291:7893 325.27359:412605 339.28915:429767 351.64377:7717 353.30505:20224 504.65594:8301 512.25049:20199 565.57135:9134 589.51855:522428 607.52502:7647	3.24072e+06	1.7346e+06	3.18099e+06	1.63681e+06	1.72866e+06	918230	1.69293e+06	1.40326e+06	942813	3.35203e+06	1.83008e+06	3.18151e+06	2.50903e+06	8.75647e+06	7.16003e+06	5.53467e+06	1.19409e+06	2.06714e+06	3.08312e+06	1.86459e+06	3.21657e+06	1.32389e+06	2.20894e+06	1.71178e+06	1.63823e+06	1.67757e+06	2.16859e+06	3.47628e+06
3104	9.727	626.572	DG 35:1		[M+NH4]+	626.572	-0.303237	C38H72O5	DG		100	2	1	3	1	64.1	83.4	100	460.38	626.57178:693236 627.57513:308964 628.57849:63000	66.36371:6614 103.6153:7516 106.71059:7261 138.21913:6590 320.19333:7182 327.28842:65890 339.29117:50382 376.84024:6826 528.32452:6519 591.53369:76788 608.62134:20535 626.61676:8262	7.13942e+06	3.59623e+06	7.16495e+06	5.02541e+06	4.92524e+06	2.8186e+06	5.47278e+06	3.35495e+06	3.9354e+06	7.39206e+06	4.01588e+06	7.0426e+06	6.75711e+06	1.50758e+07	1.2429e+07	8.89236e+06	2.70832e+06	5.08012e+06	6.84542e+06	2.03453e+06	7.10901e+06	3.18353e+06	3.01801e+06	5.27746e+06	3.16182e+06	2.95245e+06	820457	7.33915e+06
3141	10.384	628.587	DG 35:0	DG 17:0_18:0	[M+NH4]+	628.588	-0.970431	C38H74O5	DG		100	2	2	4	1	53	75.3	100	22.66	628.58716:176610 629.59051:108503 630.59387:0	85.61932:6576 141.19479:6114 245.49796:6338 313.27582:12013 327.28979:26509 341.30331:32689 593.55109:69216 628.60925:34699	509595	273420	471245	357514	399449	331578	278019	997972	403039	523999	271461	332829	84191.4	802976	446488	315271	248198	482315	498454	275510	479272	347636	454595	515646	371723	249207	260023	502244
3153	9.059	629.514	DG 35:2		[M+Na]+	629.511	3.68538	C38H70O5	DG		100	2	2	4	2	66.7	75	100	39.36	629.51233:51130 630.51568:14369 631.51904:0	86.27174:6680 124.48131:7736 133.66052:6886 146.3434:7809 171.61295:6813 629.50464:61215	378112	315684	393575	249473	232313	207709	350123	44387.5	182399	364175	331276	328152	398107	409138	386274	348435	100894	147313	390774	154834	382652	243798	122286	115972	193382	192352	58199.5	401552
3230	8.585	634.541	DG 36:4		[M+NH4]+	634.541	0.28367	C39H68O5	DG		100	2	1	3	1	66.7	86.3	100	338.57	634.54065:683601 635.544:282032 636.54736:72134	72.46007:7044 78.62847:6848 107.67641:5983 109.814:6596 114.38124:6532 126.73587:6712 134.41174:7217 163.6678:6591 172.28145:6930 172.6515:7008 189.16397:8119 203.17941:15117 210.09659:6991 269.22632:20808 287.2381:36318 313.27338:198614 361.27289:54736 599.50586:28215 617.51221:7997	2.38721e+06	1.30215e+06	2.32232e+06	1.05843e+06	1.75399e+06	648199	1.92516e+06	600574	892166	2.44597e+06	1.33567e+06	2.17039e+06	1.55155e+06	3.23013e+06	7.96044e+06	3.25683e+06	547247	1.86123e+06	2.31647e+06	813981	2.36778e+06	865574	1.00024e+06	749649	644398	760101	304074	2.50925e+06
3231	8.264	634.541	DG 36:4		[M+NH4]+	634.541	0.28367	C39H68O5	DG		100	2	1	3	1	57.5	83.5	100	65.74	634.54071:210834 635.54406:73703 636.54742:0	110.95963:6322 120.29803:7058 184.70345:7035 311.25858:21457 335.25812:12539 339.29037:29184 593.7724:7512 599.50366:22875	255873	166258	224048	220964	169103	178740	224286	173233	211025	261377	257860	351354	298025	276719	411529	344163	192781	264107	251577	136012	261286	216212	188823	208568	153001	198367	3688.38	253819
3258	8.904	636.556	DG 36:3	DG 18:1_18:2	[M+NH4]+	636.556	-0.565543	C39H70O5	DG		100	2	3	5	1	82.1	86.7	100	396.9	636.55627:1181752 637.55962:491545 638.56298:120325	67.09789:7549 159.01767:7522 190.02098:6906 236.6011:7271 311.25833:17924 337.27344:210342 339.28915:219900 365.30386:10414 595.32379:7030 601.51874:281774 619.52972:14510	3.69419e+06	2.02136e+06	3.50097e+06	2.21077e+06	2.35544e+06	923252	1.76137e+06	760789	1.63212e+06	3.7268e+06	2.19928e+06	3.61945e+06	2.66496e+06	7.22826e+06	8.08899e+06	6.75571e+06	781775	2.17092e+06	3.61056e+06	1.63383e+06	3.9182e+06	1.10732e+06	1.17604e+06	1.96239e+06	1.08458e+06	1.33404e+06	343117	3.91068e+06
3259	8.816	636.556	DG 36:3	DG 18:1_18:2	[M+NH4]+	636.556	-0.282772	C39H70O5	DG		100	2	3	5	2	81.1	88.6	100	430.51	636.55597:554274 637.55932:278428 638.56268:68297	112.12061:6688 152.67322:6424 311.25812:21009 332.18509:7878 337.27301:94628 339.28955:128673 365.30582:9613 601.51862:118746 619.53192:14056	5.18719e+06	3.44803e+06	5.2231e+06	3.07626e+06	3.42895e+06	1.81318e+06	2.96122e+06	1.33586e+06	2.52678e+06	5.22881e+06	3.65645e+06	5.37341e+06	4.59075e+06	6.99667e+06	7.93821e+06	5.0313e+06	1.6955e+06	2.97049e+06	5.15903e+06	1.7624e+06	5.33843e+06	1.97546e+06	1.63351e+06	2.89824e+06	1.73056e+06	1.84474e+06	799096	5.26346e+06
3260	9.111	636.556	DG 36:3	DG 16:0_20:3	[M+NH4]+	636.556	-0.282772	C39H70O5	DG		100	2	2	4	1	63.2	86.6	100	394.86	636.55634:1532086 637.55969:732134 638.56305:159265	121.10167:9678 176.01245:7559 184.75829:7149 198.29782:6889 205.19553:47117 261.22229:11536 271.24167:66452 289.25311:102354 309.24377:9685 313.2735:566249 335.25717:16241 337.27557:8239 339.28903:28292 341.30536:28929 363.28903:143236 367.32236:21538 378.15005:7673 397.22842:7325 488.15332:7649 601.51813:119105 619.52606:8866	3.43067e+06	1.89106e+06	3.36846e+06	1.93355e+06	3.65894e+06	633363	1.37231e+06	562174	1.94837e+06	3.4945e+06	1.95887e+06	3.30986e+06	1.55158e+06	8.14035e+06	9.55213e+06	7.23185e+06	460293	1.32528e+06	3.35132e+06	1.30876e+06	3.19738e+06	1.2494e+06	1.32976e+06	688155	1.01038e+06	1.7079e+06	205916	3.55207e+06
3285	9.409	638.571	DG 36:2	DG 18:1_18:1	[M+NH4]+	638.572	-1.04922	C39H72O5	DG		100	2	3	5	1	85.6	86	100	2949.56	638.57123:4419654 639.57458:2083714 640.57794:568260	73.17193:7724 74.06036:13556 96.106:8351 106.50788:7502 108.0659:9773 163.14882:8111 193.94392:9075 225.46198:7611 247.24245:9061 265.25345:38215 311.25952:11455 313.2738:10374 339.28909:2605762 365.30139:10459 367.31989:9260 603.53424:1621569 621.54541:46287	7.43536e+07	4.49056e+07	7.60577e+07	4.66816e+07	4.71071e+07	2.18275e+07	3.77135e+07	1.98948e+07	3.18186e+07	7.63381e+07	4.71731e+07	7.63549e+07	7.08802e+07	1.81756e+08	1.414e+08	1.08326e+08	1.80386e+07	5.79782e+07	7.16801e+07	3.36103e+07	7.50571e+07	2.63279e+07	2.57209e+07	6.33891e+07	2.65571e+07	2.47061e+07	7.08176e+06	7.69274e+07
3320	10.1	640.587	DG 36:1	DG 18:0_18:1	[M+NH4]+	640.588	-1.32691	C39H74O5	DG		100	2	3	5	1	85.2	85.7	100	4339.27	640.58667:3775939 641.59002:2050488 642.59338:501030	74.2029:7746 100.18388:8226 107.40337:7228 109.37701:6956 136.15109:7436 267.26718:8890 313.27267:21603 339.28891:831310 341.30469:771416 341.34598:14125 367.31985:19013 368.31799:8117 439.65173:7281 605.54944:1037378 623.565:8131 640.59222:11870	9.52915e+07	5.19875e+07	9.62828e+07	8.21543e+07	8.25947e+07	3.92333e+07	7.88684e+07	3.48639e+07	6.30487e+07	9.61837e+07	5.50934e+07	9.6132e+07	1.48015e+07	3.35379e+08	1.50777e+08	1.17978e+08	3.52383e+07	6.19219e+07	9.42787e+07	3.78847e+07	9.65203e+07	2.06495e+07	5.09582e+07	7.59004e+07	4.92056e+07	4.15554e+07	7.63716e+06	9.54362e+07
3356	10.724	642.602	DG 36:0	DG 18:0_18:0	[M+NH4]+	642.603	-1.33831	C39H76O5	DG		100	2	3	5	1	82.2	78.1	100	780.6	642.60223:20616240 643.60558:9483589 644.60894:2273880	70.39763:21052 73.16405:20237 74.65553:23274 95.08528:25471 97.10132:32585 119.0799:25112 249.25655:28139 267.26904:86383 313.27441:93803 341.30466:9655890 369.33719:79863 406.92221:25612 499.92349:22018 582.06824:25413 607.56519:11053605 608.5661:32231 630.02039:28473	2.1422e+07	1.13187e+07	2.04124e+07	7.32391e+06	7.09292e+06	5.78025e+06	5.12639e+06	1.11502e+08	7.17753e+06	2.20145e+07	1.26946e+07	1.71883e+07	6.11379e+06	1.46552e+07	9.53139e+06	6.2552e+06	4.7885e+06	6.975e+06	2.08196e+07	1.2328e+07	2.13132e+07	6.23879e+06	7.14801e+06	8.32727e+06	6.08928e+06	4.84485e+06	5.83196e+07	2.14605e+07
3363	9.416	643.526	DG 36:2		[M+Na]+	643.527	-1.50732	C39H72O5	DG		100	2	3	5	1	75	75	100	525.66	643.52722:626876 644.53057:325061 645.53393:67672	90.39368:6983 177.05733:7468 244.53188:7885 343.1893:8266 434.76111:8726 594.30737:8327 616.94257:6851 620.56116:8541 643.52588:1033304	5.43832e+06	6.52816e+06	5.54147e+06	4.70884e+06	4.48509e+06	4.85024e+06	4.98229e+06	2.01306e+06	3.73664e+06	5.52928e+06	6.44902e+06	5.71868e+06	7.2499e+06	5.98144e+06	5.36167e+06	4.24687e+06	3.35584e+06	3.93128e+06	5.27929e+06	3.03782e+06	5.06269e+06	4.76564e+06	2.38076e+06	6.49123e+06	3.26464e+06	2.83994e+06	1.14203e+06	5.71636e+06
3456	8.962	648.557	DG 37:4		[M+NH4]+	648.556	1.23351	C40H70O5	DG		100	2	1	3	1	29.4	80.2	100	25.13	648.55701:281846 649.56036:131133 650.56372:0	97.04396:6971 175.41957:8043 179.29585:6586 203.17953:7552 237.85632:7009 250.56926:6639 269.22717:12784 287.23859:10540 302.78839:7346 327.28894:76725 339.2919:9377 361.27258:12591 492.44562:7648 509.6907:7475 564.94818:8012 613.52429:16472 630.60785:10925 648.63232:51318	280336	117312	288556	73398.8	153597	77457.6	204360	34874.2	69376.8	275882	167200	307207	189611	542269	1.52397e+06	362558	47289.8	195788	282596	111705	315078	67119.6	76331.8	251440	55066.4	54717.2	10412.7	286738
3488	9.438	650.572	DG 37:3		[M+NH4]+	650.572	0.27668	C40H72O5	DG		100	2	1	3	3	43.4	84.7	100	117.35	650.57196:233429 651.57531:113735 652.57867:33696	91.41411:8516 117.75168:7578 120.9195:7136 122.92728:7472 135.42982:7299 275.23578:8773 327.28555:11278 341.30368:38225 349.27411:10245 379.46906:7249 434.33084:7018 615.53406:10357 632.63605:11157	1.88781e+06	1.0689e+06	1.93325e+06	1.06983e+06	1.44771e+06	440824	777402	359086	799186	1.92191e+06	1.1678e+06	1.94656e+06	1.29598e+06	3.36903e+06	5.4404e+06	2.59659e+06	294885	1.05248e+06	1.82097e+06	523685	1.90662e+06	450679	355766	1.02606e+06	501998	629610	8764.77	1.9995e+06
3521	10.091	652.586	DG 37:2		[M+NH4]+	652.588	-2.32919	C40H74O5	DG		100	2	1	3	1	22.5	81.7	100	64.64	652.58698:147255 653.59033:88690 654.59369:65978	146.43663:6394 164.20618:7394 197.35156:6694 339.28876:38366 341.30316:42570 351.28854:8182 605.55054:51862 617.54468:8979 634.64294:11455 652.59711:12461	708450	602333	680691	590109	428491	173237	469287	298412	474337	641878	376215	807171	314921	1.78701e+06	1.46235e+06	1.17295e+06	357466	1.0328e+06	713859	603448	880245	282302	525416	586410	430908	362499	327055	773075
3522	9.765	652.587	DG 37:2	DG 18:1_19:1	[M+NH4]+	652.588	-0.275825	C40H74O5	DG		100	2	2	4	1	71.1	85.7	100	151.49	652.58795:884928 653.5913:418000 654.59466:87424	128.61853:6831 153.41653:7286 225.69778:6473 252.30379:8501 313.27509:11350 325.91602:6473 339.289:143732 353.30423:145945 367.31982:7281 379.32315:11986 537.07312:7476 593.59869:11975 617.54871:204823 635.55109:8639 652.61438:27544	2.88571e+06	1.37889e+06	3.00642e+06	1.84637e+06	1.45664e+06	827329	1.3218e+06	1.27563e+06	997227	2.97356e+06	1.46118e+06	2.83059e+06	2.68077e+06	7.36836e+06	6.57252e+06	5.8973e+06	673772	1.84854e+06	2.78759e+06	918235	2.84961e+06	816141	713668	3.23509e+06	932223	836652	202238	2.94756e+06
3523	9.372	652.589	DG 37:2		[M+NH4]+	652.588	1.59365	C40H74O5	DG		100	2	1	3	1	62.9	85.8	100	33.83	652.58844:102441 653.59179:38506 654.59515:8474	72.4257:7110 73.63266:6247 94.32679:6653 127.91232:9496 138.0703:7390 243.16122:6727 339.28848:28321 347.67551:7119 353.30524:22024 617.55133:26840 652.63336:9168	303766	62295.2	403837	170954	229928	40178.6	43151.6	594019	104255	233843	214180	473002	169347	1.36325e+06	1.1179e+06	695760	33301.6	965454	332843	450618	457338	21416.2	221036	344771	6644.19	37465	21120.5	297070
3549	10.713	654.602	DG 37:1		[M+NH4]+	654.603	-1.95539	C40H76O5	DG		96	2	1	3	1	36.7	73.2	100	42.52	654.61566:109659 655.61901:60842 656.62237:15584	136.73897:8168 166.66956:6784 313.2742:9997 341.30533:20824 353.30319:19819 518.58978:7924 619.56549:54373 654.61945:62853	177528	107514	169480	97269.6	88100	154939	40461.5	649231	53223.4	172751	87927.1	20589.9	104575	85421.5	132481	85032.9	81703.2	80512.9	167730	142410	196897	89076.4	77336.9	264501	104004	73840.4	549728	199232
3551	10.429	654.603	DG 37:1		[M+NH4]+	654.603	-0.748546	C40H76O5	DG		100	2	1	3	1	36.3	78.2	100	53.02	654.60309:158095 655.60644:69408 656.6098:10626	146.91418:6657 261.91711:6953 341.30295:18636 353.30466:21422 442.32874:7514 619.56195:38894 636.64331:9956 654.62225:52251	1.05771e+06	546564	1.12555e+06	869012	856751	495960	819766	535838	631467	1.03681e+06	557771	717369	222088	3.88161e+06	1.7337e+06	1.43172e+06	495472	1.09801e+06	1.09039e+06	560453	1.034e+06	465291	707409	1.16724e+06	620109	489134	104718	1.01708e+06
3579	7.79	656.524	DG 38:7		[M+NH4]+	656.525	-1.20331	C41H66O5	DG		100	2	1	3	1	43.2	61.8	100	21.64	656.52399:180765 657.52734:71860 658.5307:0	72.27042:7197 75.33387:7021 92.5819:7938 99.52865:6564 109.92724:7786 150.78377:6678 211.4711:6941 311.25943:65516 385.27509:20420 656.56:34458	159001	60135	189163	12707.3	62175	18230.1	19292.5	20379.6	27791.9	160848	50821.9	135414	182629	96849.1	797239	448244	11307.4	163314	154586	38956.8	169230	48956.1	72652.5	52867.7	7608.63	12917.4	205.115	167430
3591	10.053	656.619	DG 37:0		[M+NH4]+	656.619	0.65487	C40H78O5	DG		100	2	1	3	1	47.6	89.6	100	41.17	656.61804:240455 657.62139:126181 658.62475:24751	76.07551:41332 83.41518:7110 98.28289:7943 126.25974:7385 136.51628:8053 318.69818:6852 337.27225:7696 341.30438:22342 355.28394:19032 583.62268:7644 621.55261:13620 656.56195:8843	342114	187199	220531	82011.6	100649	47461.8	24335.5	922076	110166	279753	156750	398212	177986	1.58265e+06	537782	518988	30811.5	450480	368279	376931	369492	102575	181124	178136	85024.9	94813.6	120667	361029
3620	8.382	658.541	DG 38:6	DG 16:0_22:6	[M+NH4]+	658.541	0.182221	C41H68O5	DG		100	2	2	4	1	65.7	80.3	100	122.39	658.54022:443428 659.54357:206762 660.54693:47154	107.08535:8019 254.95975:6731 293.22437:10920 311.23761:19813 313.27362:193414 354.31216:6843 385.27222:34634 623.50275:18204 641.5141:10093 658.59088:9115	2.06415e+06	1.09302e+06	1.88894e+06	982978	1.27467e+06	459781	942828	522828	752986	2.09625e+06	998311	1.88942e+06	1.47258e+06	2.88322e+06	9.45998e+06	4.97784e+06	305578	1.95685e+06	2.02171e+06	657529	2.10144e+06	715036	906145	800501	449523	585142	207259	2.15617e+06
3659	8.659	660.556	DG 38:5	DG 18:1_20:4	[M+NH4]+	660.556	0	C41H70O5	DG		100	2	2	4	1	67.7	87.1	100	576.84	660.55603:1064103 661.55938:490612 662.56274:125127	73.32961:7429 81.43136:8800 84.70125:6727 203.17987:17805 269.22739:12912 287.23737:32058 313.2746:16753 339.28867:156001 361.27335:46567 384.29977:7944 387.28937:10864 625.52264:43161 643.53131:16473	5.54359e+06	2.81099e+06	5.51461e+06	1.82683e+06	2.65656e+06	1.18188e+06	3.02411e+06	1.29835e+06	1.49529e+06	5.70699e+06	2.80676e+06	5.20407e+06	3.87948e+06	8.96747e+06	2.42046e+07	8.09389e+06	1.15071e+06	3.49292e+06	5.36186e+06	1.78824e+06	5.70141e+06	1.55044e+06	1.74442e+06	2.20906e+06	1.23819e+06	1.21087e+06	514214	5.81917e+06
3660	8.877	660.557	DG 38:5	DG 18:0_20:5	[M+NH4]+	660.556	0.650966	C41H70O5	DG		100	2	3	5	1	60.8	84.2	100	202.11	660.5564:278586 661.55975:123891 662.56311:53339	175.14966:8259 285.21976:10601 341.30426:69778 359.25922:19376 496.12207:7277 625.52301:13247 643.52448:9922 660.60327:14173	2.70266e+06	1.41713e+06	2.56913e+06	998222	1.50867e+06	379530	909226	377124	758852	2.73183e+06	1.47748e+06	2.64576e+06	1.89485e+06	4.67947e+06	1.147e+07	4.4349e+06	388737	1.82403e+06	2.64719e+06	978162	2.818e+06	406718	582722	1.41692e+06	436547	512112	62631.8	2.84331e+06
3685	9.357	662.571	DG 38:4	DG 18:0_20:4	[M+NH4]+	662.572	-0.55843	C41H72O5	DG		100	2	3	5	1	66	86.6	100	2632.51	662.57123:1944911 663.57458:1001360 664.57794:259920	95.08609:7751 117.48594:6899 129.4137:7340 131.08563:15013 145.10071:7019 149.0968:11039 185.13278:11750 189.16377:18720 203.17979:58570 259.24094:12973 269.22607:90430 287.23703:142721 339.29166:16607 341.30484:591307 361.27371:150474 580.1474:7914 607.39581:7043 627.53357:112996 645.54584:28938	3.42278e+07	2.07251e+07	3.51004e+07	1.32952e+07	2.28428e+07	1.10792e+07	1.41867e+07	8.46799e+06	1.3077e+07	3.51282e+07	2.16592e+07	3.44464e+07	3.53212e+07	5.20619e+07	1.29415e+08	3.63179e+07	7.6808e+06	2.85867e+07	3.30129e+07	1.42277e+07	3.36265e+07	9.29012e+06	1.06752e+07	2.6372e+07	9.74992e+06	1.00032e+07	3.78783e+06	3.55742e+07
3686	9.221	662.572	DG 38:4	DG 18:1_20:3	[M+NH4]+	662.572	-0.286761	C41H72O5	DG		100	2	2	4	1	76.3	89.1	100	513.81	662.57178:1100014 663.57513:517732 664.57849:119068	187.14819:7863 191.17987:9569 204.91302:7056 212.21849:7559 241.03989:7193 271.24121:25747 289.25421:67784 337.2735:8994 339.28897:259501 363.28983:216203 365.3049:14170 370.31494:7719 448.86362:8962 607.3902:9404 627.53381:204928 645.5495:52081	6.10138e+06	2.90589e+06	6.06699e+06	2.37275e+06	3.79908e+06	1.04404e+06	1.93288e+06	1.07957e+06	2.13427e+06	6.38445e+06	3.15592e+06	6.1035e+06	2.60708e+06	9.84722e+06	2.51335e+07	1.11793e+07	691016	2.33899e+06	5.80581e+06	2.29e+06	5.43922e+06	1.52936e+06	1.61816e+06	1.58065e+06	1.42679e+06	1.8227e+06	209106	6.23215e+06
3687	9.04	662.572	DG 38:4	DG 18:1_20:3	[M+NH4]+	662.572	0.181112	C41H72O5	DG		100	2	2	4	1	80.2	91.7	100	216.73	662.57117:710567 663.57452:422809 664.57788:103729	72.26364:8008 75.58684:6874 94.30292:6582 95.08568:7881 95.54414:7762 107.34704:6643 148.86888:8508 162.25899:7055 175.5692:7311 271.24191:14724 289.25204:28180 319.41666:6495 319.97232:6572 323.66061:7551 339.28928:164306 363.28894:138131 627.53143:104950 645.54498:20495	2.40886e+06	1.37008e+06	2.55435e+06	977822	1.07863e+06	552286	918600	455063	632197	2.45864e+06	1.38646e+06	2.50317e+06	2.10148e+06	5.84153e+06	8.04211e+06	3.85427e+06	398419	1.70419e+06	2.27144e+06	976972	2.5692e+06	598280	738832	1.68267e+06	558702	574721	250676	2.74726e+06
3723	9.907	664.587	DG 38:3	DG 18:0_20:3	[M+NH4]+	664.588	-0.812535	C41H74O5	DG		100	2	3	5	1	66.9	86.2	100	3158.61	664.58698:32334010 665.59033:15541820 666.59369:3985612	71.08521:27930 81.06977:60418 83.0853:28988 84.88285:11519 85.06474:74463 85.10134:20063 91.05389:15992 92.71365:11700 93.06956:36020 95.08537:69691 97.0647:14370 97.1011:30024 105.06944:16877 107.08542:48145 109.10075:58628 113.09589:15059 117.0696:14071 119.08517:31286 121.10085:95203 123.11691:48017 127.1118:15928 129.05472:29146 131.08556:42780 133.10092:47185 135.11642:70738 137.09564:21663 …	5.61419e+07	2.83056e+07	6.17228e+07	3.02841e+07	5.14363e+07	7.24044e+06	7.65202e+06	3.94113e+07	2.3246e+07	5.78771e+07	3.09349e+07	5.58444e+07	2.35198e+07	6.41734e+07	2.00888e+08	1.05249e+08	4.17483e+06	1.65307e+07	5.41452e+07	1.84261e+07	5.47868e+07	9.02358e+06	1.02538e+07	2.12669e+07	1.15543e+07	2.31098e+07	1.2082e+06	5.77128e+07
3724	9.559	664.587	DG 38:3	DG 18:1_20:2	[M+NH4]+	664.588	-0.270845	C41H74O5	DG		100	2	3	5	1	68.5	88.2	100	321.88	664.58734:3534922 665.59069:1573719 666.59405:453753	247.24313:9910 265.25354:18315 273.25787:24321 291.26788:43849 311.2579:9973 313.27475:21323 337.27267:39064 339.28906:784552 341.3031:13076 363.28632:8216 365.30478:629172 367.32083:61398 391.32092:12434 393.3349:10781 495.27441:8992 496.26953:10564 552.32947:55699 608.39435:153648 629.54968:793219 647.56165:82112 664.45514:120330	5.75971e+06	3.22906e+06	5.70896e+06	3.99194e+06	2.80959e+06	2.55337e+06	2.04572e+06	2.20617e+06	1.92148e+06	5.80846e+06	3.34946e+06	5.6245e+06	4.08602e+06	1.69321e+07	1.28074e+07	9.67345e+06	1.13569e+06	2.86485e+06	5.70898e+06	2.27383e+06	5.84737e+06	1.63506e+06	1.54485e+06	4.99087e+06	1.79215e+06	1.68798e+06	347052	6.05943e+06
3725	9.694	664.587	DG 38:3	DG 18:0_20:3	[M+NH4]+	664.588	-0.0902816	C41H74O5	DG		100	2	3	5	1	72.3	92.1	100	821.34	664.58746:9960425 665.59081:4761551 666.59417:1114984	81.07021:23701 83.08571:25872 95.08568:47385 97.1013:24114 109.10084:45068 113.09657:10149 119.08602:10972 121.10152:32629 123.11678:25939 127.11236:18750 131.08597:11755 135.11708:18139 137.1326:25229 139.93985:9492 145.10103:11733 147.11711:17510 149.13281:21146 159.11768:12967 161.13318:15688 163.149:30040 165.16379:18815 173.1331:29653 175.14839:25447 177.16414:43287 187.14806:32465 189.16508…	1.77307e+07	8.48388e+06	1.85307e+07	8.79385e+06	8.80152e+06	3.24719e+06	5.11241e+06	8.43875e+06	4.48035e+06	1.8255e+07	8.9706e+06	1.77016e+07	1.53436e+07	3.81874e+07	6.39756e+07	3.2894e+07	2.99068e+06	1.20581e+07	1.72252e+07	5.80458e+06	1.79862e+07	2.60786e+06	3.00545e+06	7.17589e+06	3.18147e+06	3.79522e+06	681228	1.77942e+07
3763	10.117	666.603	DG 38:2	DG 18:0_20:2	[M+NH4]+	666.603	-0.825079	C41H76O5	DG		100	2	3	5	3	76.6	86.9	100	574.18	666.60248:2520246 667.60583:1186300 668.60919:285682	72.83823:9084 115.97039:7314 127.91048:7506 222.26659:7818 267.26791:12135 273.25745:29018 291.26657:44123 294.64511:7245 313.27261:17717 339.28876:128256 341.30472:692248 365.30475:710352 367.32053:132135 393.33475:10609 395.35104:14436 631.565:855638 648.61938:8262 649.56982:14347 666.62811:12459	3.30264e+07	1.70465e+07	3.37201e+07	2.07711e+07	1.98142e+07	7.15116e+06	9.41434e+06	2.1387e+07	1.20163e+07	3.34823e+07	1.86097e+07	3.26815e+07	7.22032e+06	1.05887e+08	7.61303e+07	8.16405e+07	5.20455e+06	1.99732e+07	3.25277e+07	1.49279e+07	3.28816e+07	4.99102e+06	9.37574e+06	2.94023e+07	1.01816e+07	1.06819e+07	1.31155e+06	3.31478e+07
3803	10.755	668.619	DG 38:1	DG 18:0_20:1	[M+NH4]+	668.619	-0.358949	C41H78O5	DG		100	2	3	5	1	71.1	79.3	100	152.12	668.61853:2769488 669.62188:1301768 670.62524:333164	103.92486:7129 144.76984:8771 170.99481:7959 198.98952:7547 313.27341:143349 339.28839:31628 341.30472:541461 367.32047:558716 369.3363:35199 395.35153:129805 423.38245:10199 633.58087:1142198 650.65509:11367 651.58936:12875 668.63049:14153	5.36693e+06	2.82911e+06	5.19009e+06	5.00585e+06	4.56582e+06	2.86519e+06	3.13762e+06	4.39643e+06	3.53787e+06	5.47465e+06	3.16473e+06	4.53035e+06	4.35906e+06	2.33253e+07	8.77519e+06	9.87953e+06	2.41506e+06	5.72015e+06	5.30256e+06	3.19017e+06	5.38439e+06	2.61521e+06	4.02148e+06	6.34929e+06	3.77416e+06	2.46463e+06	1.51253e+06	5.24145e+06
3832	11.38	670.634	DG 38:0	DG 18:0_20:0	[M+NH4]+	670.634	0.0894675	C41H80O5	DG		100	2	2	4	1	73.4	75.3	100	70.49	670.63409:324013 671.63744:162293 672.6408:42368	187.47327:7442 260.71002:6849 273.20508:6706 318.91736:8207 341.3049:110720 369.33551:97076 635.59613:242967 670.6239:9327	926481	525945	908475	665068	788669	695369	396083	2.31647e+06	663080	942736	575540	860753	642963	1.1816e+06	589891	610736	475572	638669	909748	538216	934075	620540	660010	919642	593943	445821	1.98288e+06	933185
3918	9.399	676.587	DG 39:4		[M+NH4]+	676.588	-1.43367	C42H74O5	DG		100	2	1	3	1	55.1	85.9	100	30.61	676.58655:225066 677.5899:95889 678.59326:61493	240.19838:6724 339.28973:33096 353.30817:8807 363.28424:9082 377.30508:20274 504.29941:7372 597.15509:8009 611.64386:7317 641.54919:18942 659.55499:10076	579619	291738	606350	237945	524743	58114	395083	176033	260462	543184	302241	520656	278826	835987	1.65146e+06	780502	27723.4	536469	613275	317958	591907	151233	266746	435031	176304	174766	18040.3	562565
3951	10.086	678.603	DG 39:3	DG 18:0_21:3	[M+NH4]+	678.603	-0.368404	C42H76O5	DG		100	2	2	4	1	78.6	92.6	100	139.41	678.60297:791362 679.60632:374689 680.60968:145342	84.83391:8186 136.92883:7882 152.16531:7266 161.21384:8568 205.19499:9054 211.09868:7780 285.25827:25275 303.26721:57367 341.30475:212642 377.30383:157146 631.57007:9492 643.56445:114706 661.57623:15249	3.06502e+06	1.73716e+06	3.08541e+06	1.97955e+06	3.20206e+06	541175	942007	2.01494e+06	1.59357e+06	3.12481e+06	1.69436e+06	3.30732e+06	504725	4.96095e+06	1.18631e+07	6.36232e+06	476420	1.85158e+06	2.99954e+06	1.25722e+06	3.11108e+06	399356	1.10803e+06	1.92436e+06	1.05141e+06	1.30863e+06	90010	3.21955e+06
4074	8.433	684.556	DG 40:7	DG 18:1_22:6	[M+NH4]+	684.556	-0.350592	C43H70O5	DG		100	2	3	5	1	55.9	80.5	100	446.93	684.55621:2509132 685.55956:1293680 686.56292:301603	74.03916:7010 77.26263:6653 81.06987:15761 83.08521:8802 91.05447:9858 93.06982:11153 95.08556:22575 97.10133:8726 107.08544:10103 109.10058:15860 119.08553:12831 121.10089:12565 123.11702:11640 129.05507:11106 131.08641:8540 133.10101:9140 135.11661:12192 143.9729:7028 145.10168:9319 159.11668:11079 161.13191:20790 163.14818:14821 171.1183:8429 175.14777:8751 185.13344:9415 187.14799:10753 199.1…	3.13945e+06	1.53873e+06	2.8206e+06	1.47365e+06	1.77084e+06	800705	1.29175e+06	962789	1.29048e+06	3.1838e+06	1.49323e+06	2.88552e+06	3.84352e+06	3.62143e+06	1.32391e+07	9.70855e+06	523734	3.99213e+06	3.09102e+06	956972	3.12156e+06	1.46543e+06	1.56631e+06	2.74396e+06	860891	892507	464712	3.2304e+06
4115	9.119	686.572	DG 40:6	DG 18:0_22:6	[M+NH4]+	686.572	0.0873907	C43H72O5	DG		100	2	2	4	1	66.5	83.3	100	793.06	686.57159:854714 687.57494:330573 688.5783:119157	139.67853:7189 186.00212:7356 235.46484:6795 236.53073:6693 265.66263:8017 293.22662:18216 295.24081:7904 311.23676:23813 341.30444:197406 385.27301:45053 431.08652:8484 651.53473:21206 669.54749:9302	1.07744e+07	5.39836e+06	1.06695e+07	6.95763e+06	1.08614e+07	2.91764e+06	6.81344e+06	1.70686e+06	5.60754e+06	1.10026e+07	5.78826e+06	1.04788e+07	6.74596e+06	1.91677e+07	3.47978e+07	2.06106e+07	1.9849e+06	6.3395e+06	1.05009e+07	3.83283e+06	1.01795e+07	3.0413e+06	4.57665e+06	5.1525e+06	3.62049e+06	4.23587e+06	450165	1.11594e+07
4116	8.69	686.572	DG 40:6		[M+NH4]+	686.572	0.611735	C43H72O5	DG		100	2	1	3	1	60.1	87.2	100	159.75	686.5722:1385068 687.57555:711529 688.57891:160297	77.6216:6987 77.96282:6329 81.06999:8368 87.30592:8029 90.36922:6674 95.08556:11185 103.34808:7109 109.10124:9652 121.10087:12174 124.47135:7014 141.75021:6688 145.10181:9031 149.13243:7443 187.14838:9251 201.16512:15312 212.98161:7469 215.1795:14073 295.24341:19053 313.25244:37831 337.27167:8428 339.28943:172998 357.06955:10012 387.28867:111493 429.09161:14606 430.08997:9340 431.08847:28969 651.…	2.40172e+06	1.1773e+06	2.46332e+06	841714	1.16298e+06	498811	1.05106e+06	711889	626682	2.44597e+06	1.17394e+06	2.29045e+06	2.91816e+06	3.91115e+06	8.74091e+06	4.13773e+06	540419	1.85684e+06	2.359e+06	796938	2.44778e+06	608516	729278	1.75511e+06	503726	448610	374243	2.47304e+06
4148	9.379	688.588	DG 40:5		[M+NH4]+	688.588	0.275927	C43H74O5	DG		100	2	1	3	3	76.9	88.6	100	304.09	688.5871:2038822 689.59045:1287123 690.59381:320705	141.65155:8164 145.10052:6977 295.2406:15242 313.25311:29670 341.30466:97983 341.35385:8871 387.29004:74400 653.54797:35346 671.56042:25186	7.65429e+06	4.71639e+06	7.84209e+06	4.01481e+06	6.28292e+06	2.64042e+06	5.83155e+06	1.08385e+06	3.15913e+06	7.84377e+06	5.03605e+06	7.74475e+06	7.46942e+06	1.31215e+07	2.04277e+07	8.17564e+06	2.54926e+06	6.85717e+06	7.39671e+06	3.41286e+06	7.63243e+06	1.55463e+06	2.55381e+06	5.60739e+06	2.25366e+06	2.17963e+06	186956	7.90617e+06
4149	9.618	688.588	DG 40:5		[M+NH4]+	688.588	0.450197	C43H74O5	DG		100	2	1	3	1	72.6	82.8	100	110.44	688.58728:264373 689.59063:130991 690.59399:56733	137.51804:7618 141.59998:7492 313.25284:15772 341.30551:83889 387.28891:21029 653.55078:10878 671.55548:9345	2.06223e+06	1.01095e+06	2.05441e+06	1.25197e+06	2.19841e+06	601231	1.07926e+06	24474.9	1.21411e+06	2.13966e+06	1.09235e+06	2.09392e+06	1.30005e+06	1.82141e+06	7.49232e+06	5.12374e+06	459919	1.14587e+06	1.9778e+06	672090	2.05095e+06	619691	802766	1.6078e+06	874789	1.13789e+06	363.977	2.11056e+06
4184	9.89	690.603	DG 40:4	DG 18:0_22:4	[M+NH4]+	690.603	-0.796406	C43H76O5	DG		100	2	2	4	1	75.7	89.8	100	408.18	690.60297:377072 691.60632:166989 692.60968:58522	91.89696:6322 118.90859:7785 153.22549:7340 203.18011:10888 217.19464:14812 297.2565:16119 315.26871:32728 341.30463:134113 389.30414:99783 438.009:8491 655.56653:61675 673.57898:29232	9.60431e+06	4.49107e+06	1.02079e+07	4.94966e+06	7.41311e+06	3.02671e+06	4.8034e+06	5.13052e+06	3.81754e+06	9.92044e+06	4.91647e+06	9.83078e+06	6.5271e+06	1.58942e+07	3.73988e+07	1.98607e+07	2.43388e+06	4.81221e+06	9.18653e+06	3.41778e+06	9.608e+06	1.87626e+06	3.01223e+06	7.7325e+06	3.18131e+06	3.04924e+06	403872	9.99622e+06
4185	9.752	690.603	DG 40:4	DG 18:1_22:3	[M+NH4]+	690.603	-0.362003	C43H76O5	DG		100	2	2	4	1	78.8	91.4	100	151.29	690.60278:516316 691.60613:251557 692.60949:73635	92.13654:8995 118.58022:6745 144.99762:8321 299.27301:27622 317.28287:37488 339.28873:158855 391.32001:127528 655.56555:95562 673.57794:22677 690.63007:8611	3.64086e+06	1.65571e+06	3.70218e+06	2.39577e+06	3.23656e+06	3.63247e+06	1.93356e+06	2.13497e+06	1.97249e+06	3.72242e+06	1.85501e+06	3.61672e+06	2.02967e+06	2.96771e+06	8.6645e+06	7.20707e+06	638532	1.35806e+06	3.53376e+06	1.17855e+06	3.5663e+06	1.32655e+06	1.26154e+06	1.98568e+06	1.59313e+06	1.7451e+06	147462	3.74521e+06
4186	10.11	690.603	DG 40:4		[M+NH4]+	690.603	-0.0868806	C43H76O5	DG		100	2	1	3	1	49.9	85.1	100	43.81	690.60187:111405 691.60522:57207 692.60858:41443	82.50983:6630 140.2231:7516 164.94975:7313 341.30438:29891 355.91309:9488 369.33643:14273 389.30261:10034 628.78333:10033 655.56946:13962	965683	431163	992364	635244	1.04697e+06	221223	96642.1	546751	529813	957408	457705	1.00865e+06	93317.6	1.24318e+06	2.52149e+06	1.70449e+06	288980	483985	954387	446638	1.00223e+06	137778	450204	650068	449507	625832	21556.8	1.01026e+06
4219	10.411	692.618	DG 40:3	DG 18:0_22:3	[M+NH4]+	692.619	-0.606395	C43H78O5	DG		100	2	3	5	1	79.5	92.9	100	463.88	692.61853:2689866 693.62188:1500298 694.62524:371898	74.21668:7901 81.06952:11096 95.08564:12535 102.80454:7751 107.48465:7537 109.10108:8762 111.11839:7322 121.10151:11200 123.11632:9212 135.11729:12400 205.19537:18459 219.21059:26852 233.22609:18164 267.26794:9571 289.289:11757 299.27307:103444 317.28357:215225 341.30469:815383 373.31076:14261 391.32028:628741 398.45682:8686 539.08203:7619 583.54956:10321 631.39453:7700 657.58057:417202 675.58752…	1.06016e+07	5.5894e+06	1.07555e+07	7.85503e+06	1.26038e+07	2.34366e+06	5.22484e+06	8.28575e+06	6.024e+06	1.08188e+07	5.71409e+06	7.30886e+06	769808	1.0788e+07	2.3064e+07	1.98993e+07	1.97832e+06	5.11198e+06	1.04681e+07	6.1283e+06	1.0304e+07	2.13612e+06	4.92331e+06	3.41742e+06	4.47902e+06	5.51387e+06	112719	1.03851e+07
4220	10.225	692.619	DG 40:3	DG 18:1_22:2	[M+NH4]+	692.619	-0.173256	C43H78O5	DG		100	2	3	5	1	79	86.7	100	109.04	692.6189:235688 693.62225:115968 694.62561:28418	109.18272:8489 144.48824:6644 166.61568:6748 169.41644:8296 199.71663:6216 339.28876:49418 393.33612:62171 403.19705:8421 657.58002:68054 675.59985:11160	1.74678e+06	875162	1.75653e+06	1.32711e+06	1.1518e+06	520756	708176	1.26956e+06	798756	1.7199e+06	942202	1.8173e+06	304861	5.03955e+06	3.73654e+06	4.59041e+06	412191	1.18771e+06	1.75865e+06	892071	1.6932e+06	381827	714244	1.82321e+06	828413	694392	74689	1.77086e+06
4254	10.779	694.634	DG 40:2	DG 18:1_22:1	[M+NH4]+	694.634	0.0863764	C43H80O5	DG		100	2	3	5	1	79	84.8	100	93.66	694.63458:1169675 695.63793:585815 696.64129:135511	110.90802:9734 311.25693:10537 313.27206:24355 339.28882:418626 341.30338:13703 367.32022:21540 393.33798:17453 395.35153:407371 421.36816:16755 497.08502:8302 582.31952:8141 659.59595:608224 663.85046:8409 677.60571:14806	4.34049e+06	2.19478e+06	4.20208e+06	3.68367e+06	3.27963e+06	1.91878e+06	1.93397e+06	3.82035e+06	2.40299e+06	4.42928e+06	2.39779e+06	3.96681e+06	3.76675e+06	1.66726e+07	8.01336e+06	1.18396e+07	1.54257e+06	4.20091e+06	4.25232e+06	2.3888e+06	4.37529e+06	1.50545e+06	2.24937e+06	5.80577e+06	2.76567e+06	2.065e+06	447160	4.34848e+06
4297	11.585	696.65	DG 40:1		[M+NH4]+	696.65	0.516758	C43H82O5	DG		100	2	1	3	3	71.5	80.7	100	162.17	696.65051:252593 697.65386:118153 698.65722:26804	104.64046:6893 184.31006:7493 185.82938:7332 326.88528:7073 339.28912:51722 397.366:50085 473.4223:7650 661.61133:83308 678.67102:9059	4.85306e+06	2.54609e+06	4.49615e+06	8.28307e+06	6.18351e+06	2.0084e+07	1.89654e+06	2.24167e+06	4.76005e+06	4.81694e+06	2.55815e+06	4.2244e+06	8.82832e+06	6.50852e+06	3.23489e+06	5.35599e+06	8.27109e+06	7.10908e+06	4.91164e+06	2.53487e+06	4.82802e+06	1.12008e+07	1.22367e+07	1.58337e+07	9.05961e+06	4.01072e+06	714045	4.79675e+06
4335	11.986	698.666	DG 40:0		[M+NH4]+	698.666	0.443703	C43H84O5	DG		100	2	1	3	1	78.4	82.3	100	57.84	698.66608:183689 699.66943:94746 700.67279:16967	92.79512:6385 118.43424:9146 193.09468:8987 313.27557:38319 313.3172:9350 425.39804:47005 479.13681:7332 663.63361:68979	861251	555601	812021	870351	1.11823e+06	805814	565434	869785	747134	857196	606357	921779	940473	1.18191e+06	806828	821709	661216	881375	838839	541391	883027	744114	797499	1.038e+06	795696	685824	1.1867e+06	951693
4628	9.601	714.603	DG 42:6		[M+NH4]+	714.603	-0.167925	C45H76O5	DG		100	2	1	3	1	62.2	87.1	100	31.72	714.60297:249294 715.60632:100955 716.60968:28778	85.09383:9050 104.33308:7548 105.63982:7829 121.1054:8357 339.26675:11288 341.30576:49515 367.32224:8386 369.35071:10812 413.30649:19907 679.56274:9945	723782	309953	769376	610649	812708	318461	549426	280288	443209	741003	318713	724866	128234	927637	1.21192e+06	1.17626e+06	314119	335065	709232	291576	700010	266101	439949	634691	417903	399991	10842	754681
4668	9.956	716.619	DG 42:5		[M+NH4]+	716.619	-0.25118	C45H78O5	DG		100	2	1	3	1	64.2	80.4	100	35.78	716.61859:343157 717.62194:205448 718.6253:60724	88.07525:6977 105.22652:6254 128.46671:6543 199.36214:8677 224.13075:7120 339.28705:34954 391.31592:7726 395.22742:6708 417.33765:15822 681.58276:23367 699.5946:13808	582318	262987	639204	485283	708607	280834	619437	190220	427762	587302	282200	590231	357963	1.1774e+06	1.3324e+06	1.28084e+06	255327	261199	571485	238334	572575	219693	290228	566427	409948	400113	673175	598019
4696	10.387	718.634	DG 42:4		[M+NH4]+	718.634	-0.166983	C45H80O5	DG		100	2	1	3	2	70.3	88	100	25.21	718.63428:303897 719.63763:190659 720.64099:93528	98.08495:7383 134.51051:7639 135.34848:7086 272.80222:8654 339.28806:61736 345.31558:9196 419.3508:60690 462.7728:7318 577.51904:22930 683.59619:62729 701.60699:13432	1.33821e+06	610620	1.30032e+06	1.20365e+06	1.74631e+06	634335	963702	919640	1.15266e+06	1.37831e+06	670467	908875	287134	1.77726e+06	2.37035e+06	2.58704e+06	499818	866031	1.29922e+06	687809	1.3681e+06	637870	950000	1.04532e+06	1.22115e+06	1.06343e+06	29793.5	1.33352e+06
4727	11.468	720.649	DG 42:3		[M+NH4]+	720.65	-0.943593	C45H82O5	DG		100	2	1	3	1	63.2	74.5	100	39.33	720.65106:64744 721.65441:29839 722.65777:0	117.40717:9109 184.07175:7370 276.22397:7236 307.28076:7545 341.30499:12752 419.35355:12357 685.61359:30799	1.54961e+06	30053	1.43401e+06	3.1294e+06	3.25468e+06	6.97316e+06	38521.9	2017.36	2.62438e+06	1.52194e+06	824059	1.39542e+06	4.07965e+06	18826.7	723.385	606389	1.66151e+06	3.0288e+06	1.48745e+06	802727	1.586e+06	9.33117e+06	1.04515e+07	5.06818e+06	5.85247e+06	2.40134e+06	14883.6	2.07947e+06
4729	10.856	720.65	DG 42:3	DG 18:1_24:2	[M+NH4]+	720.65	0	C45H82O5	DG		100	2	2	4	2	76.9	85.7	100	58.97	720.65009:357857 721.65344:201465 722.6568:46044	184.07373:13846 207.56468:6393 232.95969:7239 311.25888:12034 339.28888:123216 376.92728:7766 421.36771:126063 605.54877:22458 685.61017:177585 703.62823:10627	1.3682e+06	681739	1.3011e+06	1.38879e+06	1.59547e+06	754277	748718	1.30117e+06	1.07161e+06	1.39997e+06	757690	1.26607e+06	881615	3.18008e+06	2.44016e+06	3.38826e+06	634341	1.02692e+06	1.33345e+06	719491	1.38478e+06	657200	997635	1.32973e+06	1.26777e+06	996346	94933.1	1.3783e+06
4770	11.391	722.665	DG 42:2	DG 18:1_24:1	[M+NH4]+	722.666	-0.41513	C45H84O5	DG		100	2	3	5	1	83.8	85.7	100	150.79	722.66541:2178230 723.66876:1214623 724.67212:326027	79.11755:6911 121.44946:8307 208.63834:7452 235.26833:8629 265.25159:17672 298.27374:7526 313.27335:36681 319.79517:8221 330.35675:9443 339.28891:869448 349.3457:15511 361.8447:8153 423.38275:843091 449.39709:26068 601.90564:9175 687.6272:1184916 705.63751:33936	4.80844e+06	2.54557e+06	4.71764e+06	4.50012e+06	4.79071e+06	3.54401e+06	1.61061e+06	4.4572e+06	3.40449e+06	4.84524e+06	2.61457e+06	4.48171e+06	5.30892e+06	1.19926e+07	6.96947e+06	1.52093e+07	2.25681e+06	5.28586e+06	4.81735e+06	2.59883e+06	5.08594e+06	1.70264e+06	2.33137e+06	8.72518e+06	4.23156e+06	2.8863e+06	644314	4.68508e+06
4818	12.228	724.681	DG 42:1	DG 18:1_24:0	[M+NH4]+	724.681	-0.262184	C45H86O5	DG		100	2	3	5	1	78.1	79.4	100	282.98	724.68121:1104855 725.68456:602343 726.68792:159080	166.49394:7585 178.81735:6637 223.57863:7025 230.50691:7827 260.1355:7614 313.27179:10525 339.24786:5569 339.28894:286184 425.39832:299832 432.72107:7842 451.41696:12842 591.10889:7819 689.64294:531496 706.71533:8393	2.91574e+07	1.6011e+07	2.73704e+07	6.13638e+07	3.52112e+07	1.23229e+08	1.75172e+06	543968	3.32289e+07	2.86228e+07	1.68923e+07	3.06733e+07	8.439e+07	1.96174e+06	848382	1.72577e+07	6.13836e+07	7.15872e+07	2.95386e+07	1.75914e+07	3.17498e+07	1.00967e+08	9.7597e+07	1.31811e+08	6.72207e+07	3.07656e+07	1.48983e+06	2.91132e+07
4866	11.909	727.62	DG 42:2		[M+Na]+	727.621	-1.59424	C45H84O5	DG		100	2	2	4	1	74	75	100	58.24	727.62122:71988 728.62457:37023 729.62793:57965	80.73037:6958 151.59181:6925 727.62085:162862	185150	143728	233944	650177	379300	942673	4313.51	1374.59	335541	152958	102070	205339	396328	5399.78	4927.17	53973.7	230018	303731	203205	131932	181928	905802	1.13243e+06	441685	674453	266871	827.647	207008
4867	11.732	727.62	DG 42:2		[M+Na]+	727.621	-0.92081	C45H84O5	DG		100	2	2	4	1	72.8	75	100	58.22	727.62048:39791 728.62383:20618 729.62719:5654	268.56088:8953 727.62061:110727	146104	111169	168560	526956	247869	1.30219e+06	4452.62	19175.7	213714	132131	94964.2	140146	422930	55428.7	56289.7	77363.8	478211	291063	154449	103192	152147	659376	781777	628831	501778	243332	7273.56	158347
4898	12.022	729.636	DG 42:1		[M+Na]+	729.637	-0.424869	C45H86O5	DG		100	2	1	3	2	71.2	75	100	21.94	729.63599:60391 730.63934:31018 731.6427:32848	88.02494:8274 314.85239:7826 382.55008:7524 729.63562:156616	236222	176261	247215	444205	342413	321910	104616	198628	230939	198436	127773	252382	202799	623936	307805	348572	251855	194473	253744	163613	252264	212265	296484	371549	286144	188698	72690.7	275353
4928	12.732	731.652	DG 42:0		[M+Na]+	731.652	-0.0820062	C45H88O5	DG		100	2	1	3	1	67.6	75	100	43.72	731.65216:194281 732.65551:75373 733.65887:32976	109.01583:7035 123.14455:7755 150.11902:6964 237.94835:7327 305.78348:7925 427.87006:8887 716.41919:7178 731.65076:196900	413099	285303	433902	1.05237e+06	558608	1.34688e+06	12.9317	2168.22	488152	380272	260204	288713	513257	67046.6	4355.53	322661	921368	598478	471760	296092	408044	754112	994213	759947	881706	448861	82945.9	324079
5079	9.373	739.62	DG 43:3		[M+Na]+	739.621	-1.47373	C46H84O5	DG		100	2	1	3	1	53.5	75	100	71.58	739.62036:61783 740.62371:36649 741.62707:0	240.39461:8735 739.59668:7043	637015	305611	678157	238946	344065	599685	754103	2.38374e+06	262013	680598	320408	689342	394354	547199	632909	422505	329574	1.48656e+06	586111	890544	765007	409306	551759	601318	188513	113326	623047	660253
5149	12.482	743.651	DG 43:1		[M+Na]+	743.652	-1.46574	C46H88O5	DG		100	2	1	3	1	72.9	75	100	16.43	743.65167:130164 744.65502:95209 745.65838:0	110.70224:6853 124.19709:8007 168.15645:8845 188.53209:7154 743.65131:215599	99562.8	68485	111269	331980	100303	633509	56.7507	56.6741	157740	71743.8	43480.2	92021.4	262195	2002.11	2531.54	59493.7	319940	271708	120076	59245.2	99200	375026	341299	589251	245643	97649.9	8435.32	100203
5171	10.49	744.651	DG 44:5		[M+NH4]+	744.65	0.899751	C47H82O5	DG		100	2	1	3	1	66.1	90.8	100	16.59	744.65076:130311 745.65411:67958 746.65747:0	165.54147:7266 195.62619:6880 227.33675:7987 339.28882:32381 445.36777:31973 603.52948:8722 709.60657:15433 724.14752:7678	335441	151238	348917	405312	712313	174586	289558	237053	456136	336067	174274	140652	69415.9	254760	344423	603986	145054	123840	336558	159954	308983	127676	220858	139843	494298	541279	999.572	329589
5205	10.941	746.666	DG 44:4		[M+NH4]+	746.666	0.321429	C47H84O5	DG		100	2	1	3	1	29.6	83.5	100	49.41	746.66595:120450 747.6693:59416 748.67266:0	90.70002:7057 130.1438:7343 184.07425:15753 191.35434:6876 339.28992:28808 399.10504:6861 447.38168:21817 482.89047:8615 552.29639:7471 605.54968:101515 711.63055:31363 729.61774:9669 746.60254:14493	390119	159768	367649	450733	594372	292378	206035	286773	424184	392960	182186	339976	230375	635910	525589	787448	249222	266508	392139	173268	368918	201648	284377	372019	586719	462149	409.635	379672
5243	12.018	748.681	DG 44:3	DG 18:1_26:2	[M+NH4]+	748.681	-0.333921	C47H86O5	DG		100	2	2	4	2	82.1	88	100	94.79	748.68213:275989 749.68548:133992 750.68884:42282	98.17713:7011 101.25104:8723 141.23683:6963 167.96066:7746 184.07257:15663 227.75525:7920 339.28928:105983 449.39899:108984 542.09534:8614 713.64453:125727 731.66113:12774	9.23149e+06	5.38952e+06	8.94098e+06	2.30263e+07	1.74909e+07	4.50701e+07	464499	86244.9	1.53815e+07	9.38516e+06	5.55839e+06	9.6106e+06	2.7161e+07	317064	160587	4.39181e+06	1.3199e+07	1.77926e+07	8.75873e+06	4.62696e+06	8.94508e+06	4.2543e+07	4.27186e+07	3.6875e+07	2.99508e+07	1.31016e+07	326688	1.03684e+07
5275	12.264	750.696	DG 44:2	DG 18:1_26:1	[M+NH4]+	750.697	-1.13228	C47H88O5	DG		100	2	3	5	1	83.2	84.5	100	3637.42	750.69696:719847 751.70031:423464 752.70367:104546	82.96695:7447 191.17912:7383 339.28894:301340 374.36752:8949 451.41446:294164 469.28156:7376 715.65869:446552 733.65356:10706	5.57884e+07	3.06654e+07	5.04723e+07	1.23824e+08	7.67502e+07	2.08436e+08	3.19492e+06	950579	6.94607e+07	5.51409e+07	3.1895e+07	5.7782e+07	1.66483e+08	3.32136e+06	1.70014e+06	3.57163e+07	8.96419e+07	1.37045e+08	5.63754e+07	3.35291e+07	6.02294e+07	2.08023e+08	1.84823e+08	2.36038e+08	1.29166e+08	7.2966e+07	2.93305e+06	5.50522e+07
5276	12.546	750.696	DG 44:2	DG 18:1_26:1	[M+NH4]+	750.697	-0.972431	C47H88O5	DG		100	2	3	5	1	84.4	82.6	100	792.11	750.6972:505257 751.70055:288242 752.70391:63222	84.29832:7548 88.9079:6955 143.60306:7828 180.99341:7512 195.08037:9203 339.28906:260117 451.41351:218433 715.6582:333293	7.3142e+06	4.24169e+06	6.8105e+06	1.69315e+07	8.62117e+06	2.05645e+07	455571	218761	8.03553e+06	7.3539e+06	4.43904e+06	7.50223e+06	1.99277e+07	626940	512905	3.96608e+06	6.86824e+06	2.43127e+07	7.45381e+06	4.8471e+06	7.88718e+06	2.92482e+07	3.91693e+07	2.97884e+07	1.62559e+07	5.68665e+06	856983	6.64125e+06
5311	12.72	752.712	DG 44:1	DG 18:1_26:0	[M+NH4]+	752.713	-0.890115	C47H90O5	DG		100	2	3	5	1	80.1	81.1	100	176.34	752.71271:253283 753.71606:120487 754.71942:32543	185.67445:8144 338.33948:8273 339.2887:42715 453.4288:49749 717.67419:73970	1.48256e+08	8.91539e+07	1.47437e+08	2.97797e+08	1.61916e+08	4.52856e+08	9.71595e+06	2.43776e+06	1.6351e+08	1.44013e+08	9.59968e+07	1.56676e+08	4.71874e+08	1.11537e+07	4.721e+06	1.09438e+08	2.18062e+08	4.55636e+08	1.58185e+08	1.06813e+08	1.68098e+08	4.69481e+08	4.66194e+08	7.07027e+08	3.26195e+08	1.63083e+08	1.06634e+07	1.27907e+08
5745	11.386	775.62	DG 46:6		[M+Na]+	775.621	-0.863825	C49H84O5	DG		100	2	2	4	1	71.3	75	100	31.27	775.62042:93289 776.62377:39933 777.62713:19788	133.32037:7511 287.35046:7281 418.40546:7200 421.7825:8100 775.62061:239012	17559.3	7509.58	21157.2	66922.6	16557.9	315067	552.129	20.2957	33148.9	14425.7	4559.92	16141.2	141908	19.2344	19.6185	4437.06	113786	112201	22861.6	9339.5	20818.8	295749	344561	392225	106550	28241	30.9818	9071.1
5788	11.796	777.636	DG 46:5		[M+Na]+	777.637	-0.707272	C49H86O5	DG		100	1	1	2	1	73.3	75	100	37.54	777.63617:249763 778.63952:143524 779.64288:46601	85.45412:7935 102.36266:6887 258.43033:7159 503.1218:7538 777.6344:379991	259757	265598	284965	352896	265125	1.04e+06	178421	127125	272508	257967	207790	231439	523859	148070	127117	199039	522854	435523	256262	219184	237642	687881	661872	1.03707e+06	494665	298593	80749.8	293675
5813	12.743	778.727	DG 46:2		[M+NH4]+	778.728	-2.04179	C49H92O5	DG		100	2	1	3	1	68.3	77.6	100	774.04	778.73132:81835 779.73467:39575 780.73803:0	83.43333:7310 88.07502:7115 95.71901:7651 121.92197:9108 140.9579:8132 339.28882:21209 479.44495:22031 564.70569:8133 743.68726:43973	8.83898e+07	5.20295e+07	8.65084e+07	1.75166e+08	8.21141e+07	2.57951e+08	5.97824e+06	1.80787e+06	8.76538e+07	8.62094e+07	5.62739e+07	9.33511e+07	3.50803e+08	8.2271e+06	4.05696e+06	6.65183e+07	1.12719e+08	2.91559e+08	9.39919e+07	6.32236e+07	9.97343e+07	2.66098e+08	2.21033e+08	5.03172e+08	1.91448e+08	9.93576e+07	8.7352e+06	7.61858e+07
5823	12.092	779.652	DG 46:4		[M+Na]+	779.652	-0.615659	C49H88O5	DG		100	2	1	3	1	74.3	75	100	86.26	779.65173:246867 780.65508:119300 781.65844:25262	198.86964:7222 211.14804:7608 779.65167:409183	565673	481805	653420	1.27376e+06	736551	3.18219e+06	142731	126437	777479	516375	376173	629937	1.15463e+06	125299	99763	350166	1.64123e+06	839135	587347	478788	549703	2.00311e+06	1.87842e+06	2.30907e+06	1.30901e+06	921809	44174	629794
5864	12.544	781.667	DG 46:3		[M+Na]+	781.668	-0.857142	C49H90O5	DG		100	2	1	3	1	74.3	75	100	100.98	781.66809:269238 782.67144:114536 783.6748:41577	82.07296:7637 87.4029:8638 91.40501:6515 124.60883:7629 781.66644:413876	608235	454215	590354	2.11752e+06	1.17695e+06	2.32577e+06	5031.36	106.715	1.1163e+06	558305	336868	566276	839940	4201.49	2929.56	313251	859422	1.12714e+06	657112	413614	642119	2.55173e+06	2.66127e+06	1.76019e+06	1.6856e+06	1.04192e+06	5049.44	588397
5865	12.39	781.668	DG 46:3		[M+Na]+	781.668	0.550105	C49H90O5	DG		100	2	1	3	1	72.2	75	100	90.72	781.66772:195339 782.67107:123863 783.67443:23398	90.30799:6998 93.36642:6103 136.82144:6919 142.87601:7437 166.86922:7162 186.28972:7018 196.02296:8552 204.13966:7622 299.70648:7587 781.66693:375635	484391	334781	488323	1.28414e+06	568238	2.15543e+06	4696.1	111.215	597668	413092	281429	468669	1.28418e+06	3596.78	2470.95	348967	1.01531e+06	987935	532524	291734	472599	1.41103e+06	1.20602e+06	2.61877e+06	960186	664516	4159.9	512071
5899	12.745	783.683	DG 46:2		[M+Na]+	783.684	-1.32707	C49H92O5	DG		100	2	1	3	1	73.1	75	100	307.46	783.68311:519322 784.68646:340389 785.68982:71706	105.28172:8173 263.63983:7443 279.76276:8591 419.36597:8296 524.47961:8696 783.68353:660765	2.13069e+06	1.4784e+06	2.17767e+06	5.01879e+06	2.21033e+06	5.34146e+06	128505	8160.9	2.27374e+06	1.96652e+06	1.25834e+06	1.66529e+06	5.10335e+06	143589	9080.06	2.03319e+06	2.26631e+06	5.25058e+06	2.40234e+06	1.65866e+06	2.25301e+06	4.60321e+06	4.09418e+06	7.10248e+06	4.63929e+06	2.53557e+06	187978	1.7478e+06
5930	13.173	785.699	DG 46:1		[M+Na]+	785.699	-0.700014	C49H94O5	DG		100	2	1	3	1	74.6	75	100	231.64	785.69995:234269 786.7033:147077 787.70666:0	98.6554:8171 785.69897:197783	689517	541113	654124	1.60899e+06	740574	1.39395e+06	32504.6	34916.4	621303	648906	466143	615593	2.10145e+06	72318.1	8612.41	441228	717384	2.2427e+06	733332	496135	677197	1.497e+06	1.59341e+06	2.76104e+06	1.34612e+06	605513	321040	655025
6035	8.008	791.562	DG 48:12		[M+Na]+	791.558	4.54797	C51H76O5	DG		99.8	2	2	4	1	6.7	75	100	312.4	791.56171:756455 792.56506:236161 793.56842:58690	124.02039:8087 201.02078:8073 339.2886:8918 373.99808:9145 407.56473:7285 424.56534:7317 605.55017:105831 606.55298:1127543 650.52368:13651 748.49884:21563 791.53741:95889	6.58374e+07	3.94844e+07	6.36896e+07	4.36574e+07	5.65737e+07	9.68703e+06	1.67e+07	2.08444e+07	4.5444e+07	6.61347e+07	3.98614e+07	6.63836e+07	4.46331e+07	1.51114e+08	1.10919e+08	1.65959e+08	1.00073e+07	5.54035e+07	6.53219e+07	3.52159e+07	7.14313e+07	2.29844e+07	3.24579e+07	3.60933e+07	1.54963e+07	4.38944e+07	5.12414e+06	6.64677e+07
6183	11.194	799.621	DG 48:8		[M+Na]+	799.621	0	C51H84O5	DG		100	2	2	4	1	71.2	75	100	25.98	799.62085:54782 800.6242:37863 801.62756:7865	100.36434:7300 100.8334:6615 156.97195:7326 424.50714:7616 799.62024:135227	15198.4	16933.3	27818.7	27507.1	15309.6	63891.9	7991.12	6420.06	22745.3	13832.8	17547.1	11383	37422.2	306.906	5884.74	5698.69	28617	38169.7	18293	20314.7	22156.9	109898	115744	77912.4	34209.9	10331.2	549.552	7791.44
6212	11.491	801.636	DG 48:7		[M+Na]+	801.637	-0.536403	C51H86O5	DG		100	2	2	4	1	73.5	75	100	67.56	801.63708:152029 802.64043:91300 803.64379:30522	184.07362:15119 277.84021:7514 801.63599:292319	121553	77225.6	132975	280652	69660.9	1.09919e+06	813.216	777.389	147310	108038	62624.2	98128.7	611826	58.3344	58.6407	48559.2	386891	500313	139989	81524.3	138987	1.04195e+06	1.0416e+06	1.52069e+06	300901	113320	76.4743	103177
6245	11.95	803.651	DG 48:6		[M+Na]+	803.652	-1.28165	C51H88O5	DG		100	2	1	3	1	74.6	75	100	158.31	803.65265:65956 804.656:38189 805.65936:11728	114.14476:6651 803.64911:186536	705428	515847	769059	1.46826e+06	384881	5.19925e+06	11983.1	1536.27	668109	609194	417386	707944	2.29162e+06	1963.29	129.817	397233	1.94373e+06	2.07716e+06	767624	513426	674569	3.33653e+06	3.55066e+06	5.67981e+06	1.27657e+06	614602	4705.36	747553
6290	12.164	805.667	DG 48:5		[M+Na]+	805.668	-1.4398	C51H90O5	DG		100	2	1	3	1	75	75	100	201.59	805.66687:782121 806.67022:587386 807.67358:214791	126.20803:7637 173.30884:8069 184.0737:11084 272.16199:6914 311.65045:8693 319.7449:7575 570.59259:8516 805.66687:1264567	606384	483213	702869	960223	421396	3.39074e+06	57543.4	10381	614169	536597	367257	667659	2.4176e+06	11456.6	3337.75	344240	1.83024e+06	1.76207e+06	656547	474215	622746	1.95963e+06	1.92787e+06	4.49017e+06	1.12049e+06	724251	18227.5	629309
6326	12.588	807.682	DG 48:4		[M+Na]+	807.684	-1.82002	C51H92O5	DG		100	1	1	2	1	65.9	75	100	55.24	807.68188:302211 808.68523:147830 809.68859:28336	102.42014:7465 142.40312:7196 283.03244:10690 454.43335:15944 522.46234:11742 536.47412:18770 550.49512:13777 776.59589:29289 807.68243:522756	2.16204e+06	2.07172e+06	2.12696e+06	2.84896e+06	2.33872e+06	3.36214e+06	1.86535e+06	1.96484e+06	2.51934e+06	2.06406e+06	1.99842e+06	2.13144e+06	2.56745e+06	1.94791e+06	1.84401e+06	1.9105e+06	2.54065e+06	2.52909e+06	2.26767e+06	2.15231e+06	2.28342e+06	3.27441e+06	3.1208e+06	3.54182e+06	2.70928e+06	2.38325e+06	2.0064e+06	2.11204e+06
6711	11.797	827.653	DG 50:8		[M+Na]+	827.652	0.592036	C53H88O5	DG		100	2	1	3	1	74.3	75	100	48.77	827.65289:157023 828.65624:90222 829.6596:37914	104.99645:7346 138.80594:8228 827.65125:255321	53716	32301	59133.1	156916	35932.9	386140	68.4134	67.561	49165.5	54576.7	25592.8	43470.8	138685	62.272	1059.52	13497.7	67763.6	168038	51206.2	33497.9	47333	376538	618976	464508	134056	35079.8	1354.6	62173.3
6742	11.948	829.667	DG 50:7		[M+Na]+	829.668	-1.84411	C53H90O5	DG		100	2	1	3	1	74.6	75	100	80.53	829.6665:725307 830.66985:437839 831.67321:112369	184.07295:28104 217.97142:7154 626.52002:8910 658.10626:8464 667.54071:7543 747.5105:8003 829.66699:1161228	358701	260158	393487	728977	182155	2.28741e+06	425.883	414.396	333751	307517	203176	338027	1.48423e+06	346.25	337.754	183731	745532	1.05962e+06	387786	251699	328584	1.48885e+06	1.30671e+06	3.15199e+06	656097	335492	3389.53	391633
6779	12.149	831.682	DG 50:6		[M+Na]+	831.684	-2.05607	C53H92O5	DG		100	2	2	4	1	72	75	100	173.38	831.68201:348939 832.68536:225868 833.68872:82982	119.79449:7999 125.9635:7623 171.8701:7600 184.07312:34941 293.10846:8716 305.05176:7979 407.77985:8264 528.44305:10259 831.6828:681215	125600	102627	136410	113608	63619.7	437218	90.5181	88.3926	80674.7	111178	56768.7	130272	833335	78.6625	77.7812	47566	263120	505773	136671	75094.4	107161	220812	223255	1.33604e+06	248826	78756.8	2414.05	132406
6780	12.301	831.683	DG 50:6		[M+Na]+	831.684	-1.39476	C53H92O5	DG		100	2	2	4	1	72.6	75	100	58.78	831.68256:258302 832.68591:136889 833.68927:31770	87.69238:7587 115.72342:7438 182.00049:7964 184.07251:24827 225.17479:8092 336.35733:8276 831.68219:444703	247161	188065	251159	484482	185495	1.14874e+06	11578.4	330.597	281865	211513	105388	214074	874393	295.606	292.925	129783	571681	742037	280135	193051	236601	941053	799344	1.7686e+06	586401	363277	84646.3	239670
6927	12.175	839.652	DG 51:9		[M+Na]+	839.652	-0.79795	C54H88O5	DG		100	2	1	3	1	51.2	75	100	40.65	839.65295:70885 840.6563:45406 841.65966:19922	91.16109:7113 201.60745:7289 222.6973:9319 312.30542:7756 408.64697:7534 631.28204:7926 647.78528:9881 839.65631:54151	200287	172915	205916	196235	105978	480382	379051	134189	117981	183135	145062	225162	154103	170589	479760	61098.2	362024	113614	206550	168970	242351	215827	207960	170630	168274	216211	191648	229964
6928	12.306	839.652	DG 51:9		[M+Na]+	839.652	-0.142916	C54H88O5	DG		100	2	1	3	1	68.6	75	100	44.3	839.65228:69668 840.65563:41533 841.65899:0	123.97971:9851 156.13974:7881 326.0423:7580 839.66113:62582	148231	113513	176494	172526	175135	271371	221374	88954.5	170392	106021	97120.8	171339	79874.9	104937	339646	30209.3	283658	59112.7	180596	111226	177822	199243	257372	52272.5	184874	165815	98411.2	148747
6962	12.549	841.668	DG 51:8		[M+Na]+	841.668	-0.439603	C54H90O5	DG		100	2	1	3	1	71	75	100	158.84	841.66748:248550 842.67083:134685 843.67419:88929	107.75303:6544 716.16156:7612 841.66803:130466	1.14256e+06	708737	967151	987037	847037	1.70501e+06	1.16965e+06	622516	869916	1.07786e+06	704840	1.00855e+06	976642	1.33328e+06	1.93533e+06	455836	1.26625e+06	961530	1.21486e+06	763082	1.08308e+06	1.02017e+06	989865	989052	839220	854994	1.04305e+06	1.10093e+06
6992	12.955	843.683	DG 51:7		[M+Na]+	843.684	-0.29632	C54H92O5	DG		100	2	1	3	1	66.9	75	100	140.82	843.68341:108646 844.68676:72539 845.69012:29132	184.07452:10870 184.20023:8101 843.69244:34029	790299	592888	661599	765490	729521	1.12344e+06	992895	387174	664355	758629	682320	764873	629370	1.28598e+06	934720	334787	1.00311e+06	605214	855651	665130	877651	638339	691803	563488	700710	598519	735600	666113
7024	11.797	845.697	DG 51:6		[M+Na]+	845.699	-2.37674	C54H94O5	DG		100	2	1	3	1	56.2	75	100	43.19	845.69727:63555 846.70062:26615 847.70398:8716	91.20148:7441 135.53391:7332 184.073:78332 185.0764:21847 213.1147:8767 278.05881:9147 476.06821:7647 660.59766:17759 845.69739:141309	89358	35478.9	87178.9	37617.5	29876.3	164.012	2440.96	101390	18171.3	84008.6	43100.9	74869.7	125244	152733	387509	273847	8592.71	163285	93061.4	49938.6	88420.4	3849.27	18500.1	86719.6	24082.7	27327.6	145.526	92593.3
7025	13.347	845.699	DG 51:6		[M+Na]+	845.699	-0.579403	C54H94O5	DG		100	2	1	3	1	73.2	75	100	279.39	845.70026:250102 846.70361:107098 847.70697:0	96.67574:8115 141.75153:8411 845.69983:96524	2.07061e+06	2.49155e+06	2.09264e+06	2.58664e+06	2.73031e+06	1.6872e+06	2.51022e+06	3.33625e+06	2.78672e+06	1.95925e+06	2.25322e+06	2.13696e+06	1.76196e+06	1.09704e+06	1.58067e+06	2.90862e+06	2.2801e+06	1.56757e+06	2.20559e+06	2.22181e+06	1.87887e+06	1.8734e+06	1.83425e+06	1.22454e+06	2.09386e+06	2.39211e+06	1.79558e+06	1.8894e+06
7091	11.112	849.636	DG 52:11		[M+Na]+	849.637	-1.08282	C55H86O5	DG		100	2	1	3	1	67.3	75	100	29.21	849.63696:53774 850.64031:30684 851.64367:15188	125.12975:8288 196.86281:8259 232.15509:7229 345.64709:8473 452.25674:8293 849.63446:113111	18948.7	5368.11	21745.9	35401.6	8866.2	242263	42.0133	41.1506	12960.1	17886.6	5862.84	15450.9	63268.7	37.2312	3901.47	12234	54030.5	84726.3	19614.4	1577.71	22717.2	158648	222016	241131	25202.6	982.843	43.2647	20763
7092	9.261	849.641	DG 52:11		[M+Na]+	849.637	4.67256	C55H86O5	DG		100	2	1	3	1	61.8	75	100	74.43	849.63666:63623 850.64001:63470 851.64337:360513	159.87627:7879 184.07356:39489 245.91908:8326 282.81555:8311 348.94525:7529 520.44104:9079 849.64691:111488	3.93811e+06	2.93272e+06	3.96554e+06	1.70856e+06	1.71167e+06	741736	1.26117e+06	1.29596e+06	1.24193e+06	4.02407e+06	3.15899e+06	3.67105e+06	3.50335e+06	2.46589e+06	3.73525e+06	4.35486e+06	488507	1.63802e+06	3.8128e+06	1.53091e+06	3.20293e+06	87.89	790922	1.31404e+06	1.24829e+06	992656	211013	4.17812e+06
7411	13.904	867.777	DG 52:2		[M+Na]+	867.778	-1.06018	C55H104O5	DG		100	2	1	3	1	12	75	100	25.37	867.77954:15831 868.78289:0 869.78625:0	101.13574:8573 111.93353:9318 130.74602:8585 154.76511:7167 278.10059:7963 283.38068:8308 324.56424:7611 359.4595:8753 382.18195:9662 432.26288:7702 565.5213:49567 566.52301:72925 579.53381:24989 580.53912:72754 593.54755:19999 594.55145:85955 608.5705:13187 689.56299:9508 867.77759:49418	61493.8	38543.9	50360.3	48974.9	27743.1	50033.6	21743.7	10171.5	13804	59729.7	29994	61024.8	128027	212876	111747	18693.7	14917.2	80132.5	63297.1	36108.4	52669.4	57571.5	53982.2	113822	61888.5	16392.5	78544.2	60705.8
8025	7.789	910.646	DGDG 32:0	DGDG 16:0_16:0	[M+NH4]+	910.646	0	C47H88O15	DGDG		100	2	3	5	1	92.2	60.3	100	147.37	910.64612:734384 911.64947:467108 912.65283:122054	172.56386:7819 184.07317:10262 285.24457:10462 313.27377:182764 551.5036:138212 910.65741:9763	767513	393386	796893	87068.7	235892	17994.3	300883	768749	233511	795603	371781	789087	263472	1.38693e+06	1.8124e+06	1.59804e+06	53441.5	475632	729981	340688	868228	59658.8	120584	98601.8	134241	212686	6660.33	795692
8403	7.862	936.661	DGDG 34:1	DGDG 16:0_18:1	[M+NH4]+	936.662	-0.512458	C49H90O15	DGDG		100	2	2	4	1	71.7	76.1	100	172.59	936.66132:1054410 937.66467:714362 938.66803:159243	103.78362:8985 136.46576:9050 163.06007:12772 311.25928:22795 313.2735:182827 339.29001:175271 341.30435:28345 460.46283:8971 577.51813:272201 595.53479:11242 903.20752:8281	1.18985e+06	646204	1.29411e+06	138081	400104	11929.5	326339	652219	332607	1.26362e+06	623519	1.16812e+06	394634	2.01234e+06	2.42312e+06	3.05396e+06	23802.8	742267	1.10167e+06	527465	1.38031e+06	60801.5	144025	143591	148891	317487	3136.41	1.24003e+06
8697	8.543	964.692	DGDG 36:1		[M+NH4]+	964.693	-1.27502	C51H94O15	DGDG		100	2	1	3	1	78.6	63	100	73.96	964.69183:201890 965.69518:104923 966.69854:49687	100.98081:8122 105.64104:10044 174.12663:7913 217.22029:8119 253.48419:8249 339.28882:47728 341.30466:44766 367.32138:11827 605.54932:79178 954.44226:8710	415917	199727	403756	35303.4	285292	414.719	165938	307222	171026	436949	204857	403073	219667	680522	854777	1.34089e+06	6111.83	397486	388395	125413	407310	11670.6	79709.8	54136.2	84029.2	142972	482.628	448203
2198	10.394	556.53	DG O-31:1	DG O-17:0_14:1	[M+NH4]+	556.53	-0.557023	C34H66O4	EtherDG		100	2	2	4	1	69.3	68.7	100	54.41	556.53046:69592 557.53381:32129 558.53717:38064	81.85734:7156 96.33043:6438 283.26334:51327	395719	255740	379220	442584	485577	334919	240878	153046	784698	396051	252549	269887	79958.6	100961	139832	286052	346752	272261	397903	268626	391141	2.27737e+06	550250	640188	415961	236399	61730.8	384295
2411	10.056	572.561	DG O-32:0		[M+NH4]+	572.561	0.104792	C35H70O4	EtherDG		100	2	1	3	1	43.7	57.3	100	120.11	572.56116:112828 573.56451:52165 574.56787:12630	62.30166:6363 123.71832:7215 159.21588:7583 313.27411:12606 537.52576:7568	603077	331729	661106	496823	182755	262561	499592	553312	177725	625801	306111	612151	34026.1	6.26987e+06	1.14813e+06	652155	182068	161545	568307	194242	594894	88108	256043	237804	201947	145276	4371.62	643551
2733	9.946	596.561	DG O-34:2		[M+NH4]+	596.561	0.201153	C37H70O4	EtherDG		100	2	1	3	1	61.4	69.3	100	171.5	596.56183:111730 597.56518:45676 598.56854:10700	63.94414:7399 81.38478:6672 203.19762:6784 339.28989:31988	1.8792e+06	907132	1.963e+06	759939	706119	707878	2.20824e+06	988433	519444	1.95469e+06	984715	1.8769e+06	553201	1.12822e+07	3.72562e+06	2.04736e+06	566500	497288	1.77396e+06	617964	1.88695e+06	329445	510429	1.93988e+06	391782	401077	354811	1.99354e+06
2759	10.065	598.577	DG O-34:1	DG O-18:1_16:0	[M+NH4]+	598.577	-0.400951	C37H72O4	EtherDG		100	2	2	4	2	45.4	55.6	100	283.11	598.5769:578550 599.58025:281182 600.58361:53834	77.64394:6187 111.11699:6868 131.63255:6808 253.1741:6798 313.27362:106813 425.1254:6567 563.5379:69695 580.53693:16791	5.13432e+06	2.60208e+06	4.96527e+06	1.66247e+06	1.95293e+06	779627	2.0579e+06	3.79823e+06	1.46561e+06	5.06076e+06	2.6841e+06	5.18469e+06	532525	2.82554e+07	1.24004e+07	1.05492e+07	592935	1.94619e+06	5.1623e+06	2.09068e+06	5.1972e+06	670183	1.0338e+06	2.78227e+06	972372	1.36532e+06	502892	5.20943e+06
2985	8.767	616.53	DG O-36:6		[M+NH4]+	616.53	0.291957	C39H66O4	EtherDG		100	2	1	3	1	23.7	69.4	100	66.6	616.52917:205002 617.53252:68225 618.53588:0	123.77446:6792 149.86749:7030 159.1167:7069 160.45578:7064 314.1459:6808 359.25745:45123 578.10352:7568 616.49133:39755	198420	82962.6	202974	3772.41	3284.52	44986.5	272673	15093.7	175.185	197344	64796.1	171592	9965.97	1.01286e+06	156009	10328.1	84148.7	21272.3	205008	28647.2	216930	3525.35	13495.3	135563	3390.13	238.861	74040.7	188327
3008	9.141	618.546	DG O-36:5	DG O-16:1_20:4	[M+NH4]+	618.546	-0.0970018	C39H68O4	EtherDG		100	2	2	4	1	69.8	69.4	100	129.95	618.54584:231775 619.54919:108440 620.55255:25546	131.09692:6772 237.43291:6699 361.27396:91778	3.00935e+06	1.48823e+06	3.01688e+06	694758	610042	1.36496e+06	5.39419e+06	267760	500529	3.03973e+06	1.53959e+06	2.91345e+06	570876	1.21753e+07	3.29265e+06	1.80408e+06	1.37451e+06	501765	2.96458e+06	1.17127e+06	2.76617e+06	395424	530384	1.45101e+06	445941	500043	195967	3.0688e+06
3079	10.648	624.592	DG O-36:2		[M+NH4]+	624.593	-0.288188	C39H74O4	EtherDG		100	2	1	3	1	47	69	100	101.15	624.59296:473315 625.59631:209779 626.59967:49926	76.95699:6673 77.19883:8073 78.95676:7083 79.93562:8173 88.30422:7405 105.02718:7601 268.30084:40445 339.28937:214831 367.32138:23552 606.62115:14009 624.62512:18739	1.17182e+06	592319	1.14947e+06	393569	347588	570561	2.00394e+06	404006	296753	1.18633e+06	644681	598134	439062	1.18243e+07	1.54137e+06	972124	682597	534138	1.16848e+06	658089	1.18709e+06	236976	435290	1.55786e+06	283182	215670	128427	1.12972e+06
3108	10.796	626.608	DG O-36:1	DG O-18:0_18:1	[M+NH4]+	626.608	0.0957536	C39H76O4	EtherDG		100	2	2	4	1	40.4	46	100	96.53	626.60828:2870117 627.61163:1353810 628.61499:293900	68.16907:6436 71.08562:15752 74.58495:7173 75.04388:16144 82.99969:7182 85.10143:12432 120.61413:7426 186.38718:8043 265.25253:8193 276.12787:7763 313.27454:17388 339.28894:416902 341.30389:30365 367.3208:66510 376.20233:7469 591.57001:484209 608.60394:7302	1.61931e+06	801640	1.50844e+06	410002	633973	442551	579589	644925	242942	1.65438e+06	890581	1.52446e+06	343551	2.2947e+07	1.97459e+06	2.54511e+06	190846	543504	1.5641e+06	875988	1.64014e+06	386025	375382	1.23673e+06	470452	376194	58851.6	1.67137e+06
3352	8.914	642.545	DG O-38:7	DG O-16:1_22:6	[M+NH4]+	642.546	-0.186757	C41H68O4	EtherDG		100	2	3	5	1	59.4	69.5	100	241.99	642.54535:1270764 643.5487:566645 644.55206:136872	120.61857:6827 129.05423:8296 158.18109:6926 170.20802:8498 210.05707:6467 215.80894:7134 240.26793:29890 375.54333:6849 385.27344:568508 642.50812:35339 642.60522:27649	1.97865e+06	1.03832e+06	1.94968e+06	501511	525041	767190	3.44524e+06	116150	380818	2.01096e+06	1.03647e+06	1.80671e+06	367596	5.84721e+06	2.08185e+06	1.28527e+06	816830	232620	1.93517e+06	692896	2.07517e+06	243597	277418	977167	293490	371183	9281.14	2.06894e+06
3376	9.181	644.561	DG O-38:6	DG O-18:2_20:4	[M+NH4]+	644.561	-0.186173	C41H70O4	EtherDG		100	2	2	4	3	48	72.7	100	235.82	644.5611:4695924 645.56445:2366716 646.56781:504019	76.07539:43706 81.06976:14626 83.08541:11827 93.06964:10472 95.08552:16102 97.10096:8452 98.50773:7444 105.06939:14660 107.08547:14661 109.10114:19440 117.06953:14479 118.88531:8412 119.08533:26147 121.10077:21668 123.11716:12065 129.0547:25388 131.08546:17297 133.10149:14509 135.116:10453 143.08531:9194 145.10138:12586 147.11708:12762 149.13223:13390 157.10193:18564 159.11638:9189 161.13278:1948…	5.54625e+06	2.66148e+06	5.57636e+06	1.02952e+06	1.05391e+06	2.15548e+06	8.35579e+06	328297	660451	5.7515e+06	2.8567e+06	5.39957e+06	1.09502e+06	2.84214e+07	6.89657e+06	4.22216e+06	2.07026e+06	625255	5.31024e+06	1.65754e+06	4.93207e+06	428167	475472	3.08719e+06	474855	636489	36713.6	5.75535e+06
3409	9.925	646.577	DG O-38:5		[M+NH4]+	646.577	0.108262	C41H72O4	EtherDG		100	2	1	3	1	72.4	69.1	100	397.83	646.57672:278736 647.58007:114336 648.58343:41663	89.341:6350 93.54231:7092 361.27307:95163	5.28039e+06	2.53475e+06	5.56553e+06	1.23971e+06	967443	4.2965e+06	1.2478e+07	749042	893317	5.47123e+06	2.71533e+06	5.30609e+06	876669	2.85308e+07	3.90383e+06	2.05384e+06	4.28011e+06	571232	5.02315e+06	1.72645e+06	5.28573e+06	531286	666210	6.14125e+06	855534	922728	140245	5.56313e+06
3795	8.964	668.561	DG O-40:8	DG O-18:2_22:6	[M+NH4]+	668.561	-0.553428	C43H70O4	EtherDG		100	2	2	4	1	67.3	69.3	100	189.96	668.56122:1019856 669.56457:465096 670.56793:115073	145.09966:7464 266.28458:18718 293.22568:8557 385.27368:425760 443.66296:6743 668.539:10627	1.76891e+06	894516	1.72128e+06	330055	320199	672489	2.70681e+06	135094	248519	1.80431e+06	999988	1.66988e+06	421063	6.93322e+06	2.28263e+06	1.48155e+06	561142	255087	1.71887e+06	612807	1.9336e+06	214513	217819	1.22146e+06	264807	307264	4541.12	1.86799e+06
3826	9.684	670.577	DG O-40:7	DG O-18:1_22:6	[M+NH4]+	670.577	-0.447376	C43H72O4	EtherDG		100	2	2	4	1	55.5	69.3	100	308.99	670.5766:1002192 671.57995:472592 672.58331:148743	76.07561:8108 83.08586:7145 147.11737:10210 171.50243:6776 183.94707:6811 201.16394:11017 202.49611:8239 229.27647:7287 268.2991:40406 293.22351:18044 310.01212:7478 385.27356:716171 396.70499:6801 653.55377:22096 670.53876:84497	3.01723e+06	1.36475e+06	3.1332e+06	897023	848017	2.1278e+06	6.65928e+06	470648	729033	3.12658e+06	1.48034e+06	3.02471e+06	739368	1.2143e+07	2.90025e+06	1.71395e+06	2.4033e+06	512634	2.88701e+06	923799	3.07655e+06	434588	565200	3.73704e+06	717750	685620	21597.9	3.10745e+06
3827	9.201	670.577	DG O-40:7	DG O-18:2_22:5	[M+NH4]+	670.577	-0.17895	C43H72O4	EtherDG		100	2	2	4	1	57.1	74.3	100	150.13	670.57678:1142657 671.58013:589588 672.58349:155827	76.07573:23371 120.05759:6138 121.38433:6428 135.76888:7324 144.33031:7203 178.03363:6396 182.40497:7127 200.0461:6796 221.09879:7187 232.9689:6549 264.27069:8910 266.28464:28493 293.22733:11257 311.23688:16677 385.27441:12203 387.28915:457351 635.54059:9481 653.54773:13289 670.54822:16557	813200	365122	740122	147612	137724	235962	466211	62920.5	59152.5	856450	389696	725664	159310	5.18223e+06	1.50293e+06	859590	250306	83643.4	778794	241116	665701	15593	26997	367169	53395.5	90991.4	2449.44	797399
3863	9.904	672.592	DG O-40:6	DG O-18:1_22:5	[M+NH4]+	672.593	-0.906939	C43H74O4	EtherDG		100	2	2	4	1	58.4	74.8	100	226.98	672.59192:3293910 673.59527:1658912 674.59863:503748	75.0442:15657 76.07557:17533 81.07002:11615 95.08523:11864 107.08559:9874 121.10104:13623 131.0864:10952 133.00449:7150 133.10017:9791 159.1163:8683 165.15077:7457 171.11707:8693 175.147:11684 201.16434:7749 225.31561:7393 268.30008:77039 270.46829:8006 284.50592:9102 293.22629:27360 311.23773:35832 361.27164:29318 385.27402:20613 387.28903:956129 389.30994:10079 637.55957:29940 655.23584:7931 65…	3.14633e+06	1.44405e+06	3.36925e+06	941781	1.18433e+06	1.50564e+06	4.83213e+06	722381	512009	3.3281e+06	1.62088e+06	3.21525e+06	563771	3.06526e+07	3.47875e+06	5.82184e+06	1.73122e+06	728210	3.00672e+06	1.13678e+06	3.13241e+06	380976	490490	2.80771e+06	359796	670092	45144.9	3.01469e+06
3893	10.435	674.608	DG O-40:5	DG O-18:1_22:4	[M+NH4]+	674.608	-1.00799	C43H76O4	EtherDG		100	2	2	4	1	50.1	69.3	100	85.89	674.6084:542125 675.61175:189700 676.61511:173225	74.39904:7083 105.22672:6836 111.92759:6828 139.76749:6462 244.69901:7562 389.30576:117730 391.31647:10373 656.6394:8597 674.63861:12358	1.24819e+06	586459	1.24422e+06	290757	391566	1.30195e+06	4.19705e+06	194501	327962	1.26101e+06	614354	700218	42858.2	4.39372e+06	843715	467832	1.25716e+06	288695	1.23074e+06	622468	1.21844e+06	154068	323549	834546	336298	339011	3511.56	1.26637e+06
3894	10.078	674.608	DG O-40:5		[M+NH4]+	674.608	-0.919053	C43H76O4	EtherDG		100	2	1	3	1	36.6	68.3	100	87.13	674.60712:354084 675.61047:198832 676.61383:42190	93.50085:7201 128.21571:7647 181.51466:6537 195.18346:7064 313.25183:19541 387.28818:36100 639.56049:9506 657.586:10664	1.68085e+06	762465	1.53101e+06	320249	553332	241347	1.56003e+06	376560	256634	1.7017e+06	846231	1.69395e+06	85528.7	1.97092e+07	1.90018e+06	2.33178e+06	272981	430531	1.64791e+06	667696	1.6798e+06	73506	194957	1.10006e+06	156589	233993	1570.66	1.70353e+06
3921	10.556	676.624	DG O-40:4		[M+NH4]+	676.624	0.99021	C43H78O4	EtherDG		100	2	1	3	1	23.6	58.3	100	41.49	676.62439:191398 677.62774:127761 678.6311:41685	77.18546:7544 95.60731:7526 109.76543:6990 303.7016:8253 315.26505:9214 389.30463:25504 403.03897:7279 423.26099:8626 437.07336:7496 641.58514:14629 658.65314:8226 659.60345:8402	822090	408433	847111	293191	521387	323576	1.29967e+06	313504	233703	812868	412455	410055	170334	7.57265e+06	735206	920810	303713	290724	843379	408492	786038	130588	244935	520672	205375	276757	8602.33	775198
3923	10.921	676.625	DG O-40:4	DG O-18:1_22:3	[M+NH4]+	676.624	1.62572	C43H78O4	EtherDG		100	2	2	4	1	32.7	69.3	100	52.14	676.62488:468769 677.62823:270764 678.63159:73789	72.57048:6848 118.48724:6952 218.4157:7782 252.26775:8053 264.26785:86088 265.1535:7558 268.29971:22544 291.57956:7794 391.32071:337177 419.35208:10467 640.64288:32659 654.24756:6871 658.64703:122605 659.59711:13570 676.63599:19573	860812	425845	800092	332485	350169	658696	2.48634e+06	124659	297974	866071	462185	773881	57192.1	1.95646e+06	232816	227514	725595	79367	858629	466301	862810	98127.1	254638	241926	294586	337467	3651.97	851880
3955	11.072	678.64	DG O-40:3		[M+NH4]+	678.64	1.16409	C43H80O4	EtherDG		100	2	1	3	1	29.7	57.6	100	72.09	678.63928:293110 679.64263:192060 680.64599:45246	165.29834:7641 299.27408:10664 312.13492:7226 317.2814:19576 391.32016:56745 393.33618:24297 471.30185:6963 643.60077:34054 660.66376:23554	569424	276729	545733	350716	610770	127925	794864	199902	264618	569080	298722	524098	50051.5	2.8018e+06	278650	671521	155854	84733.4	571889	300359	584352	94167.7	197616	34970.2	185768	290365	3134.09	561064
950	5.093	466.329	LPE O-18:1	LPE O-18:1	[M+H]+	466.329	-0.771987	C23H48NO6P	EtherLPE		100	2	2	4	1	38.2	48.3	100	47.26	466.3288:421244 467.33215:105634 468.33551:15223	77.27299:6556 93.20754:6651 125.4002:6597 125.79283:8083 193.89285:6085 294.31253:15071 298.79865:6396 312.32663:27731 433.0835:6999 448.31918:32873 466.32788:165605	611526	367158	646666	492981	767251	220937	150213	383186	395886	591896	287065	654416	517228	1.76379e+06	1.55607e+06	1.50396e+06	174058	584300	632867	330236	560075	181359	330055	912629	257797	258544	51306.6	595839
3485	6.73	650.519	MGDG O-26:0	MGDG O-10:0_16:0	[M+NH4]+	650.52	-1.30665	C35H68O9	EtherMGDG		100	2	3	5	2	83.5	91.5	100	103.41	650.51953:702520 651.52288:313440 652.52624:81960	174.47473:7174 175.52165:7385 184.07297:72751 215.20137:8099 313.27322:299152 453.42969:359155 471.4418:21439 650.51184:47444	534539	271372	620865	673996	951704	369021	108.587	7389.63	716592	560030	220663	540031	1.34729e+06	86250.3	52987.4	7.15532e+06	213683	1.41282e+06	497866	185226	504794	279320	691073	1.34841e+06	546527	415007	93.9504	580199
3946	7.295	678.551	MGDG O-28:0	MGDG O-12:0_16:0	[M+NH4]+	678.552	-0.176847	C37H72O9	EtherMGDG		100	2	3	5	1	74.5	88.4	100	32.82	678.54962:222304 679.55297:103226 680.55633:0	184.07355:30228 313.27194:41859 341.3035:13082 481.46176:62601 678.53668:15689	307295	139577	327289	175302	256806	27337.9	78539.6	224880	174260	318059	115761	314129	214756	841650	880838	1.59235e+06	14083	326326	281251	108149	323386	31809.9	116837	200267	121278	135040	1109.5	349695
3228	6.04	634.48	PC O-26:1	PC O-10:0_16:1	[M+H]+	634.481	-1.63914	C34H68NO7P	EtherPC		100	2	3	5	1	83.9	80.9	100	609.13	634.47949:968132 635.48284:403060 636.4862:90284	126.33289:8494 184.0731:1414535 329.5303:8450 398.26587:7747 634.47949:683391	2.60478e+06	1.26667e+06	2.75268e+06	6.30601e+06	8.6252e+06	2.90774e+06	21599.6	13551.9	6.18802e+06	2.6829e+06	1.33423e+06	3.01318e+06	6.52842e+06	29658.2	64.6485	1.42033e+07	1.26742e+06	5.73757e+06	2.44128e+06	1.11887e+06	2.33343e+06	2.84007e+06	7.07962e+06	4.67195e+06	4.54686e+06	3.96073e+06	13657	2.91341e+06
3257	6.502	636.495	PC O-26:0	PC O-10:0_16:0	[M+H]+	636.496	-2.30952	C34H70NO7P	EtherPC		100	2	3	5	1	83.1	81.4	100	1682.73	636.49536:2451730 637.49871:990803 638.50207:216379	75.49678:8773 104.10708:16574 116.7563:9025 118.74341:6926 184.07312:3522652 219.76236:7607 237.48405:8322 360.50278:7477 398.26801:18593 453.42969:12365 636.49554:1857815	1.29227e+07	6.51248e+06	1.37794e+07	2.75152e+07	3.24045e+07	1.28974e+07	241297	175258	2.22582e+07	1.3172e+07	6.09577e+06	1.48878e+07	3.10691e+07	517251	219737	1.32713e+08	8.12423e+06	3.16978e+07	1.23575e+07	5.54918e+06	1.0847e+07	9.5636e+06	2.38996e+07	3.8129e+07	1.85422e+07	1.40164e+07	152487	1.40204e+07
3683	6.582	662.511	PC O-28:1	PC O-10:0_18:1	[M+H]+	662.512	-1.93204	C36H72NO7P	EtherPC		100	2	3	5	1	82.5	80	100	704.85	662.5108:8593836 663.51415:3611190 664.51751:787003	80.35249:9766 86.09644:26922 104.10693:39957 125.00027:12218 171.09277:9477 184.07306:9987997 398.26318:32613 479.44617:11315 503.62357:9324 662.5108:5602356	8.92263e+06	4.35412e+06	9.52759e+06	1.86435e+07	1.87994e+07	9.3261e+06	194355	263521	1.38881e+07	9.0818e+06	4.18111e+06	1.00874e+07	2.42873e+07	522872	314696	8.70626e+07	4.72669e+06	2.40284e+07	8.49997e+06	3.7266e+06	7.46786e+06	7.65285e+06	1.55113e+07	3.28485e+07	1.14462e+07	8.49372e+06	134079	9.79016e+06
4028	5.795	682.48	PC O-30:5		[M+H]+	682.481	-1.33337	C38H68NO7P	EtherPC		93.5	2	3	5	2	78.2	79.5	100	43.97	682.47906:268799 683.48241:116716 684.48577:27036	87.30322:8017 93.82549:7112 177.08774:6797 184.07315:291703 240.55736:8404 682.47961:141789 682.61261:9261	733469	363133	796351	1.80405e+06	2.01297e+06	875478	2260.16	4746	1.7609e+06	759893	342127	902900	2.19279e+06	3971.71	2125.15	4.08924e+06	327990	2.5806e+06	695512	281682	686827	1.39895e+06	2.83929e+06	1.35876e+06	1.31877e+06	896555	4003.7	790056
4029	5.936	682.48	PC O-30:5	PC O-10:0_20:5	[M+H]+	682.481	-1.15754	C38H68NO7P	EtherPC		100	2	3	5	1	81.2	80.9	100	27.1	682.4798:367421 683.48315:132360 684.48651:65815	89.1177:7882 113.52519:7637 184.07318:415327 271.33481:7262 313.72861:8214 398.25992:12482 682.48065:214355	357121	169747	362615	1.05568e+06	1.07911e+06	557769	2219.02	4682.02	822517	365004	170002	403863	853249	1674.92	5966.25	1.96562e+06	148995	870271	339661	137747	324952	787108	1.81138e+06	524949	792526	433298	5116.6	392840
4072	5.996	684.495	PC O-30:4	PC O-10:0_20:4	[M+H]+	684.496	-2.41054	C38H70NO7P	EtherPC		100	2	3	5	1	80.3	80.2	100	893.99	684.49536:2582890 685.49871:1170069 686.50207:255932	104.10693:25670 133.08533:13670 147.29845:10097 182.66151:8969 184.07318:2837167 221.08299:9687 223.46275:9596 239.09238:9113 302.92056:8437 355.06885:29040 359.02975:11210 398.26556:11107 429.08792:110892 465.68661:8871 667.52881:13702 684.49609:1440672	3.02235e+06	1.53826e+06	3.20627e+06	6.68452e+06	1.02279e+07	4.37143e+06	66511.1	37121.4	8.48016e+06	3.09428e+06	1.56302e+06	3.47222e+06	6.98513e+06	85977.4	18702.7	1.75071e+07	1.79117e+06	7.81877e+06	2.84199e+06	1.271e+06	2.68641e+06	6.09498e+06	1.00313e+07	5.16953e+06	5.5597e+06	5.82844e+06	50120.9	3.41609e+06
4109	6.391	686.511	PC O-30:3		[M+H]+	686.512	-1.23814	C38H72NO7P	EtherPC		93.2	2	3	5	1	74.8	78.6	100	126.18	686.51141:465177 687.51476:226550 688.51812:52357	87.82962:6655 106.12235:7902 112.41515:6619 122.23635:6718 184.07314:805337 264.23831:7565 283.13046:7721 300.65579:6700 355.0683:8684 357.0701:9391 362.63019:9297 411.1261:7018 429.0892:12425 430.09015:9724 431.0863:36712 686.19672:19121 686.51147:433237	731168	359413	720705	2.81288e+06	3.5494e+06	827476	8002.68	6934.7	2.24548e+06	755948	366641	937872	791445	8980.34	1656.61	5.43228e+06	337602	1.10332e+06	687123	321111	642162	919641	1.48723e+06	726109	1.1652e+06	1.66988e+06	4077.19	797990
4143	6.72	688.527	PC O-30:2	PC O-22:2_8:0	[M+H]+	688.528	-1.33619	C38H74NO7P	EtherPC		100	2	2	4	1	62.8	80.5	100	37.41	688.52679:173202 689.53014:68073 690.5335:0	89.85512:7670 104.10693:6436 106.25095:7954 184.07324:183411 204.43019:7420 226.18706:7186 431.09268:8237 432.09204:8218 547.46857:27094 562.43231:7922 688.52368:100163 688.65308:10125	382358	202576	428287	1.13966e+06	768211	532387	15778.8	89320.4	602815	412764	195045	402825	704796	144454	75025.8	2.73863e+06	239522	612331	337711	156188	367026	365234	633523	1.09823e+06	480202	413728	45992.2	449798
4179	8.661	690.541	PC O-30:1		[M+H]+	690.543	-2.73698	C38H76NO7P	EtherPC		91.4	2	1	3	1	59.5	77.4	100	15.57	690.54254:77632 691.54589:42195 692.54925:0	73.82967:7058 80.69404:8501 87.75843:9007 140.54674:8013 152.00682:7493 184.07333:77390 263.65454:7899 383.22531:7684 430.58072:8308 650.84045:6898 690.53601:47031	158364	101290	171926	27853.7	25283.6	22461.1	81350.4	368527	50269.3	168931	84992.8	172477	110814	450518	786460	235892	18823.5	89270	137730	79395	176242	30430.3	48562.9	118516	30254.3	19689.3	39499.7	199274
4180	7.247	690.542	PC O-30:1	PC O-21:1_9:0	[M+H]+	690.543	-1.3178	C38H76NO7P	EtherPC		100	2	3	5	1	38.2	79.4	100	58.02	690.54199:114183 691.54534:54180 692.5487:17049	89.5568:7129 102.37405:6361 174.29994:6865 184.0732:137864 195.69307:7813 200.0663:7463 237.89845:8003 306.83282:7988 549.48718:163792 550.3941:7920 690.53607:83632	1.46552e+06	717154	1.37962e+06	2.00292e+06	1.33652e+06	789549	205678	1.15181e+06	1.03877e+06	1.43409e+06	642772	1.71473e+06	2.89355e+06	2.14838e+06	1.17545e+06	9.34519e+06	464270	2.37558e+06	1.43737e+06	597693	1.73126e+06	555704	1.08144e+06	4.03643e+06	1.04304e+06	690145	153741	1.59623e+06
4181	7.792	690.543	PC O-30:1	PC O-20:1_10:0	[M+H]+	690.543	-0.260664	C38H76NO7P	EtherPC		100	2	3	5	1	80.7	78.6	100	110.3	690.54297:882101 691.54632:342078 692.54968:76828	80.46468:7147 85.15141:7261 88.99958:7666 148.37233:7350 184.07324:916886 237.3719:7337 536.36005:7410 549.48175:12556 549.55231:9098 594.31293:8130 690.54156:556096	3.4143e+06	1.65344e+06	3.58357e+06	1.81739e+06	2.4953e+06	597690	1.51373e+06	1.1576e+06	2.18652e+06	3.45935e+06	1.59801e+06	3.65146e+06	1.66998e+06	9.24394e+06	1.00932e+07	7.73018e+06	719504	2.21179e+06	3.32135e+06	1.47887e+06	3.90652e+06	1.37609e+06	2.29426e+06	1.70762e+06	1.60178e+06	1.62633e+06	262651	3.55958e+06
4214	8.709	692.558	PC O-30:0		[M+H]+	692.559	-1.32841	C38H78NO7P	EtherPC		92.1	2	1	3	1	68.8	76.4	100	31.24	692.55798:96560 693.56133:49919 694.56469:13016	116.84707:8155 164.65219:7359 184.073:71137 195.04227:7199 577.52319:7468 692.55029:47867	5079.66	5558.06	15732	3853.88	4198.77	5931.95	6515.23	9086.66	8223.18	5064.64	3332.77	2952.5	2892.5	132388	14557.7	3287.48	1472.53	3069.83	5156.11	3976.48	4644.36	3551.66	4559.92	3239.45	7213.87	2643.08	126.251	5171.65
4443	8.107	704.559	PC O-31:1		[M+H]+	704.559	0.425798	C39H78NO7P	EtherPC		94.1	2	3	5	1	82.3	81.7	100	126.12	704.56116:85930 705.56451:41821 706.56787:0	85.15307:6596 91.8186:7298 184.07289:60364 704.55823:21686	1.38896e+06	702633	1.29715e+06	768587	1.0307e+06	428011	1.64857e+06	362900	1.11322e+06	1.4591e+06	830209	1.40394e+06	952664	2.86553e+06	3.51934e+06	2.208e+06	557481	981716	1.284e+06	680972	1.6136e+06	890265	1.31671e+06	835308	863734	1.01514e+06	94646.8	1.51171e+06
4479	8.31	706.576	PC O-31:0		[M+H]+	706.575	1.38697	C39H80NO7P	EtherPC		92.1	2	3	5	1	70.1	76.2	100	68.59	706.57574:402920 707.57909:156481 708.58245:58943	75.30459:6721 77.12015:6572 126.35161:6726 139.04886:8194 184.07318:497238 185.07629:11811 220.42323:7752 256.83328:7498 565.51752:70284 706.57129:340506	1.44993e+06	756254	1.40305e+06	557381	1.02012e+06	438970	1.48046e+06	647233	964713	1.50217e+06	821797	1.39151e+06	916126	3.94542e+06	4.75163e+06	2.66208e+06	435216	995517	1.38045e+06	513503	1.54924e+06	631333	740236	643558	638884	964223	19873.2	1.53063e+06
4517	5.873	708.495	PC O-32:6		[M+H]+	708.496	-1.4679	C40H70NO7P	EtherPC		93.9	2	3	5	1	81	79.2	100	307.15	708.49622:425225 709.49957:189163 710.50293:46951	108.37212:7374 113.8716:7729 184.07327:460431 342.49313:7494 427.76074:8128 708.49414:231748	1.28853e+06	635419	1.30214e+06	2.92491e+06	4.79922e+06	1.72821e+06	4500.25	4514.25	3.75776e+06	1.32281e+06	664245	1.46157e+06	2.77409e+06	7825.68	1082.27	9.3896e+06	636375	3.31037e+06	1.23692e+06	573699	1.20965e+06	2.63168e+06	4.53146e+06	2.34793e+06	2.8872e+06	2.66712e+06	9494.17	1.36176e+06
4551	6.079	710.511	PC O-32:5	PC O-10:0_22:5	[M+H]+	710.512	-1.80152	C40H72NO7P	EtherPC		100	2	3	5	1	63.3	80.8	100	119.02	710.51117:365853 711.51452:173699 712.51788:38333	81.25365:7349 109.58543:8824 113.32774:6285 122.59465:7476 184.07323:468980 188.23734:8660 209.14694:7501 398.27603:8645 491.70499:7431 693.18158:104188 710.51343:239964	549002	264159	555059	1.22063e+06	1.68553e+06	776366	4080.24	30083.8	1.20736e+06	549036	252569	599057	1.63003e+06	25912.5	24037.5	2.94515e+06	605424	1.81485e+06	537643	225557	467065	684822	1.37251e+06	974110	970228	755159	27145.3	584574
4589	6.473	712.526	PC O-32:4		[M+H]+	712.528	-1.62801	C40H74NO7P	EtherPC		94.1	2	1	3	1	80.1	80.3	100	50.75	712.52759:33511 713.53094:14048 714.5343:3743	87.91556:7472 124.15534:6741 184.07326:51937 712.52417:22830	816658	401138	854258	1.51385e+06	2.59959e+06	1.32853e+06	33472.2	313178	1.98668e+06	837507	394907	984386	1.52358e+06	112507	283126	4.47591e+06	671388	1.56974e+06	774499	350894	697663	1.20807e+06	2.43515e+06	1.64249e+06	1.72649e+06	1.28915e+06	224423	890161
4621	6.905	714.542	PC O-32:3	PC O-13:0_19:3	[M+H]+	714.543	-1.1056	C40H76NO7P	EtherPC		100	2	2	4	1	71.8	79.3	100	82.57	714.54309:295193 715.54644:140116 716.5498:34229	112.12793:6804 143.43524:6927 184.07306:255440 268.63776:8276 278.03003:7447 440.30582:8482 579.06165:7903 662.11725:8946 714.53967:155698 714.68243:8337	952939	447560	993699	2.85832e+06	3.77041e+06	1.26355e+06	26586.7	117315	2.55417e+06	1.00791e+06	445836	1.1099e+06	806635	129623	115355	4.00483e+06	449888	770746	862621	412120	1.00554e+06	1.2462e+06	2.67614e+06	902877	2.43406e+06	1.72098e+06	32734.8	1.076e+06
4622	7.546	714.543	PC O-32:3		[M+H]+	714.543	-0.853693	C40H76NO7P	EtherPC		92.5	2	2	4	1	67.8	78.6	100	28.82	714.54315:95799 715.5465:51591 716.54986:0	184.07301:100047 528.03259:7362 714.53265:53648 714.6795:12266	453855	140415	423702	237147	687765	6134.12	15744.2	52660.7	500397	437594	36231.4	340521	184731	110097	1.51334e+06	868421	3450.85	205341	460272	46315.6	345892	40434	861964	14436	726221	294102	6277.94	526758
4660	7.92	716.559	PC O-32:2	PC O-12:0_20:2	[M+H]+	716.559	0	C40H78NO7P	EtherPC		100	2	3	5	1	55.2	79	100	221.11	716.55865:991432 717.562:421985 718.56536:209930	89.19251:7335 119.88277:6992 134.43013:7233 166.43964:7500 184.07323:824588 356.82462:7658 426.34735:7406 575.5025:421898 716.55591:488548	5.90197e+06	2.97128e+06	5.93693e+06	3.50373e+06	4.75381e+06	1.25948e+06	2.12847e+06	2.38783e+06	3.86712e+06	5.9869e+06	2.99758e+06	6.19979e+06	3.73506e+06	8.11834e+06	1.48742e+07	1.1329e+07	1.34223e+06	4.26199e+06	5.75002e+06	2.54895e+06	6.85356e+06	2.61176e+06	4.60075e+06	2.42697e+06	3.24969e+06	2.62618e+06	1.26346e+06	6.10922e+06
4690	8.041	718.573	PC O-32:1	PC O-14:0_18:1	[M+H]+	718.575	-2.71371	C40H80NO7P	EtherPC		100	2	3	5	1	15	78	100	102.36	718.57489:662348 719.57824:232763 720.5816:0	97.95593:7346 184.07315:552188 185.07657:19610 265.25299:13216 308.29565:15075 339.28882:10678 454.29303:14926 577.51819:2782866 578.52515:15886 603.53247:45979 718.57196:379128	3.26007e+06	2.09928e+06	2.92348e+06	1.39798e+06	1.61208e+06	802291	1.51988e+06	1.25586e+06	1.39791e+06	3.62258e+06	1.79853e+06	2.72862e+06	1.56611e+06	3.31635e+06	5.17121e+06	4.26337e+06	839331	790130	2.91792e+06	1.26929e+06	2.99856e+06	757556	1.0225e+06	1.56523e+06	1.10047e+06	1.12861e+06	377068	3.41435e+06
4692	8.599	718.575	PC O-32:1	PC O-16:1_16:0	[M+H]+	718.575	0.347911	C40H80NO7P	EtherPC		100	2	3	5	1	79.7	78.2	100	1160.86	718.57416:3871578 719.57751:1739516 720.58087:257627	76.07546:33365 76.47525:7472 86.0965:9928 104.10706:17516 107.32054:7583 155.51842:7600 184.07324:3181289 478.32596:35861 480.34592:27409 577.52203:32393 718.57373:2019756	3.11527e+07	1.5287e+07	2.9088e+07	2.48599e+07	3.61093e+07	9.87354e+06	2.16087e+07	1.28082e+07	2.90434e+07	3.18357e+07	1.61882e+07	2.88467e+07	2.2272e+07	5.33024e+07	9.28894e+07	6.84936e+07	6.62106e+06	2.52616e+07	3.03867e+07	9.74505e+06	3.13631e+07	1.98238e+07	2.86084e+07	1.74029e+07	1.70712e+07	2.19909e+07	2.6172e+06	3.2394e+07
4723	8.779	720.59	PC O-32:0	PC O-16:0_16:0	[M+H]+	720.59	-0.249795	C40H82NO7P	EtherPC		100	2	3	5	1	78.5	78	100	1111.52	720.59003:9845971 721.59338:4398210 722.59674:1085641	86.09628:23943 104.10681:41590 108.38539:8987 125.0005:16241 184.07312:8095525 185.0766:40214 186.07829:15439 241.25186:10580 350.53757:10956 418.94748:11172 482.35852:39947 527.58936:12458 537.52472:21048 579.53491:210281 605.55164:27752 720.58881:5670805	2.50692e+07	1.24192e+07	2.52691e+07	1.29358e+07	1.95601e+07	6.31692e+06	1.40156e+07	1.15477e+07	1.62483e+07	2.51818e+07	1.29235e+07	2.41862e+07	1.30198e+07	8.12655e+07	7.68276e+07	5.80724e+07	5.15433e+06	9.93964e+06	2.50137e+07	7.40018e+06	2.67604e+07	8.88912e+06	9.78978e+06	9.48495e+06	8.22697e+06	1.28432e+07	861595	2.54407e+07
4941	9.15	732.589	PC O-33:1		[M+H]+	732.59	-1.07837	C41H82NO7P	EtherPC		92.1	2	3	5	2	68.4	78.2	100	199.9	732.59235:433659 733.5957:218277 734.59906:0	95.35609:7358 129.67952:6907 153.00229:7079 184.07339:198025 333.46283:7888 341.29401:9117 557.51459:6867 591.5423:20355 732.58228:111007	1.25525e+07	6.61559e+06	1.25471e+07	1.27811e+06	5.78135e+06	1.64222e+06	2.92107e+06	4.3357e+06	4.79954e+06	1.2909e+07	7.35726e+06	1.28325e+07	6.84778e+06	8.67545e+07	8.36613e+06	1.01341e+07	1.30413e+06	1.04403e+07	1.21943e+07	6.27858e+06	1.28025e+07	3.22181e+06	4.5728e+06	1.13863e+07	3.30725e+06	3.72483e+06	1.15833e+06	1.25389e+07
5130	8.005	742.575	PC O-34:3		[M+H]+	742.575	0.417466	C42H80NO7P	EtherPC		92.2	1	2	3	1	66.9	77.4	100	86.76	742.57446:173611 743.57781:71529 744.58117:0	147.57764:7270 161.27489:8854 178.28789:6854 184.07324:171783 231.72249:7311 380.70428:9372 601.52216:25425 742.57092:104402	1.10759e+06	597289	1.08477e+06	455989	802471	208948	349852	391909	784808	1.33747e+06	702494	805802	827825	3.0083e+06	273340	2.74609e+06	478519	945065	777819	538969	1.46661e+06	66005.5	576756	817893	410529	309001	142346	1.42556e+06
5164	8.652	744.59	PC O-34:2	PC O-16:1_18:1	[M+H]+	744.59	0	C42H82NO7P	EtherPC		100	2	3	5	1	76.3	77.9	100	542.74	744.58966:1416591 745.59301:662988 746.59637:0	125.00073:9426 184.0732:1345953 242.45232:7270 480.34729:7940 504.34698:10023 603.53235:75597 629.55487:18687 744.58881:860031	1.70755e+07	8.46317e+06	1.65367e+07	1.24776e+07	1.10382e+07	3.70871e+06	7.09906e+06	5.79772e+06	7.08171e+06	1.735e+07	8.9932e+06	1.61606e+07	8.55475e+06	4.50151e+07	4.61162e+07	4.26959e+07	3.34498e+06	1.1678e+07	1.67279e+07	5.43587e+06	1.75264e+07	5.1904e+06	7.05221e+06	9.21201e+06	5.24251e+06	5.01824e+06	2.06762e+06	1.78318e+07
5187	7.673	746.51	PC O-35:8		[M+H]+	746.512	-2.03614	C43H72NO7P	EtherPC		89.5	2	3	5	1	55.8	70.6	100	90.79	746.51062:345932 747.51397:184071 748.51733:120277	83.48618:8060 107.7914:9291 111.99516:7726 118.94835:8068 131.96053:8722 164.00902:24787 184.0732:227349 184.09259:13757 552.02673:7046 605.48932:16124 703.46509:86745 746.51227:266556	2.13801e+06	2.42351e+06	1.83917e+06	3.08396e+06	2.75483e+06	1.38857e+06	931665	2.18433e+06	1.90937e+06	2.15321e+06	1.90898e+06	1.98296e+06	1.90338e+06	1.26741e+06	1.29939e+06	1.02034e+06	991105	2.6387e+06	2.12962e+06	2.34192e+06	2.10716e+06	1.71793e+06	1.76722e+06	2.0297e+06	1.60193e+06	1.83115e+06	1.08943e+06	2.18413e+06
5196	9.51	746.606	PC O-34:1		[M+H]+	746.606	0.334849	C42H84NO7P	EtherPC		91.2	2	3	5	1	60.2	76.1	100	80.4	746.60486:891371 747.60821:443186 748.61157:134453	184.07317:631087 605.54865:236892 647.94598:7868 746.60431:437512	4.47038e+06	2.27404e+06	4.58658e+06	2.80286e+06	3.05145e+06	1.44052e+06	2.55474e+06	1.64299e+06	2.76844e+06	4.63605e+06	2.58867e+06	4.37365e+06	3.69436e+06	1.49004e+07	1.18857e+07	8.20021e+06	863021	2.29135e+06	4.3169e+06	1.43113e+06	4.09286e+06	2.37031e+06	2.88151e+06	4.73562e+06	2.1424e+06	1.65995e+06	443380	4.47687e+06
5239	9.771	748.621	PC O-34:0	PC O-18:0_16:0	[M+H]+	748.622	-0.494242	C42H86NO7P	EtherPC		100	2	3	5	1	79.2	77	100	312.61	748.62177:2327421 749.62512:1095180 750.62848:290758	110.12109:8028 173.04912:8238 184.07318:2175605 510.39468:11812 607.56512:37283 748.62067:1501469	1.27872e+07	5.76393e+06	1.34215e+07	5.83165e+06	7.05853e+06	3.52464e+06	7.61067e+06	7.99191e+06	5.8551e+06	1.34206e+07	6.37632e+06	1.27083e+07	6.17438e+06	8.07602e+07	3.37741e+07	2.25927e+07	2.49661e+06	4.45237e+06	1.21669e+07	3.64208e+06	1.21351e+07	3.9505e+06	3.26082e+06	9.76834e+06	4.36962e+06	4.50838e+06	575176	1.2924e+07
5375	7.966	756.495	PC O-36:10		[M+H]+	756.496	-2.18111	C44H70NO7P	EtherPC		82.7	2	2	4	1	30.1	50.3	100	249.94	756.49414:275922 757.49749:137691 758.50085:58578	84.33733:7136 90.54478:7593 138.9455:7680 179.98215:28281 184.07234:21736 200.08905:7620 200.32516:8365 573.48181:9064 615.53455:84862 697.47797:51326 713.44714:31232 756.50763:208405	1.67951e+06	2.70914e+06	1.98436e+06	2.5706e+06	1.83075e+06	982834	1.93887e+06	3.14178e+06	1.84255e+06	1.68107e+06	1.99287e+06	1.58892e+06	1.88843e+06	919208	343820	744427	704600	1.57645e+06	1.66551e+06	1.8095e+06	1.58841e+06	1.03907e+06	1.28945e+06	1.83275e+06	1.51594e+06	2.0424e+06	311549	1.76673e+06
5432	9.269	758.604	PC O-35:2		[M+H]+	758.606	-2.00368	C43H84NO7P	EtherPC		89.2	1	1	2	1	39.8	79.6	100	107.08	758.60284:181044 759.60619:56250 760.60955:0	80.25957:7452 82.66908:7304 93.69325:7163 99.48275:8941 107.31498:7085 149.97208:8254 184.07315:68068 283.48587:7953 299.47049:6991 367.32169:12641 368.32495:18027 369.3269:16622 391.27966:12344 427.57336:7478 617.56714:10722 758.59216:32117	3.68437e+06	1.94545e+06	3.5802e+06	1.99729e+06	1.43118e+06	244863	718524	1.53696e+06	827181	3.83274e+06	2.17165e+06	3.71325e+06	1.3898e+06	2.08189e+07	5.91049e+06	7.34164e+06	332092	1.59568e+06	3.54328e+06	1.88623e+06	3.71309e+06	428577	711918	2.12934e+06	699965	899258	178174	3.66544e+06
5478	9.994	760.621	PC O-35:1		[M+H]+	760.622	-0.236649	C43H86NO7P	EtherPC		100	2	1	3	1	46.7	79.3	100	97.5	760.62274:381555 761.62609:177898 762.62945:34448	133.18358:7158 151.90343:7088 184.07307:169651 184.09236:9755 189.10681:8049 195.73779:7229 438.30664:7844 540.28888:7692 619.60144:130260 760.58307:108018	3.03928e+06	1.4939e+06	3.19646e+06	1.5108e+06	1.18805e+06	460294	884930	2.14807e+06	881074	3.17852e+06	1.66367e+06	3.07789e+06	1.01074e+06	3.46754e+07	3.37311e+06	3.94645e+06	491357	952869	2.84602e+06	1.35793e+06	3.50499e+06	391263	615253	2.25962e+06	839737	817698	121449	3.22403e+06
5479	9.324	760.622	PC O-35:1	PC O-17:0_18:1	[M+H]+	760.622	0.723092	C43H86NO7P	EtherPC		100	2	2	4	1	30	78.4	100	89.64	760.62207:641167 761.62542:255121 762.62878:0	82.6751:8558 91.97429:7629 104.10661:8573 112.89002:7858 184.0732:1043248 226.71008:7347 301.06186:9835 327.13361:9062 341.30472:9393 496.33118:8525 619.56519:1886172 620.56488:16368 662.29254:9017 760.59088:639844	426467	119201	418117	15840.2	69019.3	12504.2	48025.3	37283.9	7061.16	447461	57020.3	410762	49138.5	4.4207e+06	1.294e+06	707240	3380.3	140946	450669	63176.5	220933	16728	88194.4	126256	26983.9	88289.1	3024.4	242188
5513	10.728	762.637	PC O-35:0		[M+H]+	762.637	0.406484	C43H88NO7P	EtherPC		92	2	1	3	1	67.5	76.8	100	22.9	762.6358:11983 763.63915:0 764.64251:0	110.7805:7535 130.8709:7354 184.07292:57139 621.6181:9691 762.59412:36730	156367	81589.9	146246	42073.8	38703.5	15866.5	94311.5	255310	23113	155391	86680.2	115433	67168.4	2.58157e+06	266830	158391	27982.4	73046.1	156739	75068	162072	11141.5	25264	197941	31034.3	14276.7	3161.21	157227
5577	7.787	766.574	PC O-36:5	PC O-16:1_20:4	[M+H]+	766.575	-0.156541	C44H80NO7P	EtherPC		100	2	2	4	1	46.4	79.5	100	245.98	766.56683:742943 767.57018:418237 768.57354:1776990	114.58078:7616 128.25201:6959 133.10106:100680 145.71271:7412 147.08102:11448 147.49712:7570 153.09148:23733 154.9778:7386 170.47401:7146 171.10226:21658 172.87503:7430 184.07323:492080 264.26926:30330 265.25186:9706 299.16614:11221 341.30429:9216 348.07953:7648 397.34732:10042 433.01965:8043 435.34781:14069 453.35861:25005 480.33679:9088 499.65518:7742 526.3269:10070 581.54047:27503 583.43329:94…	4.37269e+06	2.16044e+06	4.58269e+06	2.80127e+06	3.69011e+06	1.58934e+06	2.84479e+06	1.48639e+06	3.28589e+06	4.44858e+06	2.05964e+06	4.79657e+06	1.78056e+06	5.08437e+06	8.40839e+06	6.0352e+06	1.94723e+06	2.52698e+06	4.20085e+06	1.80142e+06	4.95999e+06	2.33555e+06	3.18908e+06	3.45633e+06	2.20387e+06	2.0998e+06	2.08441e+06	4.66361e+06
5622	7.945	768.592	PC O-36:4	PC O-16:1_20:3	[M+H]+	768.59	2.45904	C44H82NO7P	EtherPC		100	2	3	5	1	22.3	78.8	100	163.76	768.5921:1752781 769.59545:1002397 770.59881:228705	121.10077:10140 146.98154:10412 176.5883:9325 184.0732:1569922 185.07593:15309 186.07588:9876 205.19481:24034 230.92749:9319 271.24234:30674 332.29486:36086 339.28925:336158 341.30615:18617 363.28931:34745 438.30225:12235 444.28546:10138 462.29187:20614 480.3067:30072 585.48999:19549 627.53369:4744631 628.54187:28631 709.47717:36504 712.36395:8830 768.58606:1197898	612131	212032	638875	139804	273789	113645	358611	149717	242195	577991	160454	659607	114534	1.53653e+06	2.05568e+06	1.62368e+06	265572	165141	661852	155787	777353	151026	169097	88277.3	167081	171832	58790.1	576218
5651	7.47	770.51	PC O-37:10	PC O-15:4_22:6	[M+H]+	770.512	-2.7644	C45H72NO7P	EtherPC		100	2	3	5	1	39.9	55.3	100	649.72	770.50854:419245 771.51189:202201 772.51525:52704	140.11285:7372 164.00725:16513 184.07314:51618 189.97264:7134 198.80423:8879 460.30341:8497 629.48859:13607 641.54779:7599 711.43262:29854 727.46844:101573 770.50787:329439	4.70546e+06	3.83984e+06	5.00767e+06	3.93365e+06	4.80928e+06	1.48208e+06	1.89217e+06	4.6139e+06	3.36776e+06	4.6097e+06	3.23846e+06	4.26255e+06	2.86656e+06	3.04265e+06	5.6876e+06	4.40192e+06	1.08857e+06	3.85723e+06	4.72667e+06	3.79598e+06	4.76363e+06	2.03694e+06	2.59402e+06	2.22144e+06	2.39557e+06	3.30008e+06	1.00353e+06	5.01643e+06
5687	7.719	772.526	PC O-37:9		[M+H]+	772.528	-2.36885	C45H74NO7P	EtherPC		89.6	2	2	4	1	61.8	70.4	100	269.75	772.52472:448100 773.52807:234167 774.53143:161419	164.00851:16008 184.0732:288361 562.06836:8880 729.48047:77466 772.53955:326771	3.13051e+06	3.55963e+06	2.89593e+06	3.31502e+06	2.79919e+06	1.35518e+06	977478	3.46311e+06	1.98192e+06	3.09903e+06	2.7141e+06	2.74348e+06	3.15805e+06	1.92104e+06	2.12756e+06	1.39074e+06	974227	4.04204e+06	3.20938e+06	3.02812e+06	2.94035e+06	2.1643e+06	2.05329e+06	2.84589e+06	1.86319e+06	2.01386e+06	1.64458e+06	3.04573e+06
5688	8.063	772.526	PC O-37:9		[M+H]+	772.528	-2.21352	C45H74NO7P	EtherPC		96	2	3	5	1	47	70.8	100	238	772.52539:408057 773.52874:241284 774.5321:43741	86.09607:12728 92.9378:7575 108.80697:7576 127.47477:7996 162.95486:23454 184.07315:343343 209.81659:8321 589.45099:11904 631.54266:20081 713.45026:245816 723.46222:9623 724.49408:8773 751.7196:7832 760.57855:12552 761.58551:11532 772.53278:468049	2.12695e+06	1.82666e+06	2.11104e+06	1.11502e+06	1.605e+06	1.03427e+06	2.99388e+06	2.44538e+06	2.61736e+06	2.16874e+06	2.07544e+06	2.021e+06	2.89698e+06	1.70224e+06	6.31316e+06	5.5614e+06	800929	1.71953e+06	2.02562e+06	1.34629e+06	2.58246e+06	2.81124e+06	2.51246e+06	1.40671e+06	2.0114e+06	3.70116e+06	451537	2.40339e+06
5695	9.53	772.621	PC O-36:2	PC O-18:1_18:1	[M+H]+	772.622	-0.0776577	C44H86NO7P	EtherPC		100	2	3	5	1	77.2	76.1	100	225.78	772.62146:3323540 773.62481:1634734 774.62817:0	104.10612:9291 184.07314:1672185 190.67169:8572 209.97293:8669 238.30174:9689 360.95374:7568 374.47946:9344 383.59872:8663 387.64996:7434 504.34543:17541 508.36972:12486 631.5625:42922 632.63135:11446 772.62042:1270780	8.01993e+06	4.07824e+06	8.22953e+06	5.33361e+06	4.03225e+06	1.50027e+06	4.60422e+06	2.08708e+06	2.52003e+06	8.38236e+06	4.37243e+06	8.0669e+06	4.51286e+06	3.8315e+07	1.73683e+07	1.67315e+07	1.6009e+06	4.30304e+06	7.66613e+06	2.58178e+06	7.55324e+06	1.90574e+06	2.35426e+06	8.35815e+06	1.86889e+06	1.77638e+06	665238	8.10812e+06
5697	8.88	772.622	PC O-36:2	PC O-18:1_18:1	[M+H]+	772.622	0.155315	C44H86NO7P	EtherPC		100	2	3	5	1	36.6	76.9	100	728.48	772.62231:5806716 773.62566:2945285 774.62902:0	86.0963:33666 102.07226:14144 104.1071:34798 124.99982:16513 125.131:12346 184.0731:6225281 185.07625:33599 258.1514:12573 265.25391:20841 293.28357:26456 308.29459:47654 336.32468:33985 339.28854:30649 367.31915:32934 472.31897:16568 490.32581:24154 508.34729:40799 605.55115:14405 631.56451:8514840 632.56494:72670 772.6203:4344482	1.15178e+07	5.47318e+06	1.11249e+07	3.08441e+06	3.35592e+06	1.22759e+06	2.56062e+06	3.11188e+06	2.37908e+06	1.16926e+07	5.92081e+06	1.09698e+07	3.68137e+06	4.8425e+07	3.11691e+07	3.03594e+07	1.2024e+06	3.00779e+06	1.12933e+07	3.44416e+06	1.2027e+07	1.66692e+06	1.37221e+06	4.15959e+06	1.65263e+06	1.85798e+06	745722	1.19425e+07
5722	9.141	774.54	PC O-37:8		[M+H]+	774.543	-3.86035	C45H76NO7P	EtherPC		87.1	2	2	4	1	53.8	62.2	100	39.93	774.54022:468636 775.54357:226871 776.54693:100168	121.01338:8031 164.00662:12066 184.0728:112584 195.72409:7663 316.93756:7917 544.22559:8285 586.6546:8378 731.49268:48762 774.53796:269857	144144	196785	168380	149234	125008	98118.7	108613	111897	155346	117076	158066	140488	196249	10087.3	33514.8	58771.2	62969.2	201207	159276	141194	128957	176144	122431	177995	158036	147483	60395.7	165758
5723	8.399	774.541	PC O-37:8		[M+H]+	774.543	-2.82748	C45H76NO7P	EtherPC		89.1	2	3	5	1	56.5	68.5	100	486.25	774.5415:618700 775.54485:317288 776.54821:184693	95.93665:8167 106.05045:8156 108.61512:7191 113.0629:7950 164.00819:48305 184.07315:617572 261.48538:7442 289.5098:7866 486.89664:7644 633.51685:31634 651.51855:8404 731.34259:14803 731.49762:236839 774.54828:824036	3.30275e+06	3.9455e+06	4.00684e+06	4.52957e+06	5.66526e+06	2.36091e+06	1.78283e+06	4.62198e+06	4.51406e+06	3.19221e+06	3.19474e+06	4.05772e+06	3.89008e+06	1.04038e+06	1.73237e+06	1.76262e+06	2.00124e+06	5.21166e+06	3.35777e+06	3.38639e+06	3.17308e+06	4.28639e+06	5.85122e+06	4.16321e+06	3.65217e+06	3.70264e+06	3.55241e+06	3.41227e+06
5732	9.803	774.637	PC O-36:1	PC O-18:0_18:1	[M+H]+	774.637	0	C44H88NO7P	EtherPC		100	2	3	5	1	78.3	77.2	100	432.46	774.63708:14230498 775.64043:7174118 776.64379:1902735	98.98469:9844 104.10668:28285 108.49561:8353 111.61195:9387 118.36687:8400 125.00072:11097 171.88071:9222 178.29947:10562 184.07314:5931552 185.07614:14465 198.88765:9655 420.75452:9400 510.39377:17970 591.57684:11019 633.57715:144236 647.40967:9576 774.63623:4275820	1.26565e+07	5.71146e+06	1.33071e+07	5.36888e+06	4.19391e+06	1.34981e+06	3.99354e+06	3.76351e+06	2.30156e+06	1.32052e+07	6.29999e+06	1.26494e+07	3.71227e+06	1.24822e+08	2.44262e+07	2.30383e+07	1.38388e+06	3.5427e+06	1.21233e+07	3.64987e+06	1.20676e+07	1.39992e+06	1.37033e+06	8.8397e+06	1.5581e+06	1.95678e+06	374940	1.27999e+07
5770	10.828	776.652	PC O-36:0		[M+H]+	776.653	-0.386273	C44H90NO7P	EtherPC		92.9	2	3	5	1	77.5	75.9	100	33.83	776.65247:547826 777.65582:293754 778.65918:108389	102.79694:7548 113.8839:8872 114.47967:7452 151.3141:9247 153.55099:8655 157.13983:7067 157.88757:7062 169.02121:7251 184.07324:536797 188.71533:7326 465.54111:8254 776.65338:377041	691724	361828	621641	490247	411710	386649	567252	460239	426999	732766	410900	475625	562394	6.13241e+06	1.40309e+06	1.45385e+06	279106	906906	656552	419607	727945	391131	483313	1.73042e+06	429359	301348	114583	671847
5943	10.026	786.637	PC O-37:2		[M+H]+	786.637	0.394082	C45H88NO7P	EtherPC		90.5	2	3	5	2	64.5	74.2	100	43.64	786.6402:61245 787.64355:0 788.64691:0	184.07314:93076 391.63101:7999 395.35547:9357 727.50037:13632 786.59741:76539	1.88996e+06	946648	1.96977e+06	1.13309e+06	923249	208910	573348	1.65543e+06	585475	1.96657e+06	1.04395e+06	1.94063e+06	302615	1.26999e+07	2.63604e+06	3.42495e+06	267813	682524	1.77147e+06	855715	2.16688e+06	189145	418565	1.94402e+06	537680	617145	7151.62	2.02255e+06
6022	7.564	790.574	PC O-38:7	PC O-16:2_22:5	[M+H]+	790.575	-0.607154	C46H80NO7P	EtherPC		100	2	2	4	1	27.5	78	100	49.18	790.57782:340179 791.58117:256245 792.58453:0	111.15327:7137 120.57062:7614 141.45073:8476 184.07314:147395 190.46852:8493 264.44443:7335 265.98444:8086 326.73544:8526 369.35071:33946 396.10641:7788 478.31619:8104 603.53406:17673 604.54047:30461 605.54211:175580 649.52161:54919 732.55634:22672 790.573:101141	1.34706e+06	618848	1.37243e+06	987775	1.15129e+06	851807	1.07172e+06	469584	994840	1.33832e+06	485848	1.40667e+06	338611	2.38305e+06	3.27828e+06	2.68378e+06	1.55606e+06	582006	1.30952e+06	476462	1.49803e+06	833609	1.12368e+06	514338	875764	704671	456502	1.48824e+06
6056	7.511	792.587	PC O-38:6	PC O-16:0_22:6	[M+H]+	792.59	-4.39069	C46H82NO7P	EtherPC		100	1	2	3	1	12.3	78.7	100	66.01	792.59174:565905 793.59509:295902 794.59845:75894	85.10318:7549 91.05433:8524 93.07059:10992 95.08508:8747 118.03198:8437 123.11642:11542 123.46096:7817 155.16086:11306 166.14107:8168 184.07324:945347 235.62088:8597 252.43211:9221 264.26874:36303 267.26761:13428 310.31076:15954 341.30545:47164 354.28125:42012 385.2738:33987 464.31277:10313 481.00708:9162 482.32321:19575 526.31982:11015 605.54584:46817 606.55463:76115 607.55609:457524 612.60681:3…	115316	66939.7	153831	38657	53942.9	76692.8	167598	142840	42736.6	117316	21112.4	94226.8	64097.6	293410	393658	278598	8810.01	96989.2	114653	38635.8	96074.8	15045.2	29673.9	38605.4	6734.27	14759.6	82515.6	119175
6090	8.584	794.606	PC O-38:5	PC O-18:1_20:4	[M+H]+	794.606	-0.151018	C46H84NO7P	EtherPC		100	2	3	5	1	75.6	77.3	100	222.51	794.6059:1121076 795.60925:634988 796.61261:294897	94.29563:8582 106.43445:7522 184.07329:1005792 211.01036:8083 254.67157:7386 264.26736:24505 274.87064:8136 278.06757:7490 301.33963:8438 321.55362:8086 508.3736:8980 526.32672:15117 614.61719:14003 653.54663:38506 794.60101:691083	4.65969e+06	2.28401e+06	4.38636e+06	3.44615e+06	3.87864e+06	1.71195e+06	4.54807e+06	1.15408e+06	2.60536e+06	4.72418e+06	2.43273e+06	4.32466e+06	2.02564e+06	9.31808e+06	9.91702e+06	6.54973e+06	2.0379e+06	2.70739e+06	4.58266e+06	1.43567e+06	4.70873e+06	1.79108e+06	2.76362e+06	2.30962e+06	1.91876e+06	1.85362e+06	1.14719e+06	4.84354e+06
6091	7.981	794.606	PC O-38:5	PC O-16:0_22:5	[M+H]+	794.606	-0.0755091	C46H84NO7P	EtherPC		100	2	3	5	1	23.4	78.3	100	399.19	794.60699:697849 795.61034:320553 796.6137:65078	101.04227:10238 109.28825:8829 138.76758:8877 160.53203:8911 184.07317:943076 185.07658:12125 341.30319:9027 356.29535:12464 387.29077:18604 482.32074:12817 607.55292:9789 609.55524:17863 653.54932:2469947 654.55627:11474 735.49408:10410 794.60162:600810	3.06585e+06	1.39379e+06	2.88049e+06	814870	1.44525e+06	658085	1.36384e+06	2.01661e+06	1.32293e+06	3.05844e+06	1.34986e+06	3.16901e+06	1.24381e+06	5.0393e+06	1.04698e+07	6.63146e+06	815372	1.43931e+06	3.03501e+06	1.15166e+06	3.51468e+06	1.24532e+06	914523	840191	798392	969225	1.0777e+06	3.21717e+06
6128	8.834	796.621	PC O-38:4	PC O-16:0_22:4	[M+H]+	796.622	-0.690416	C46H86NO7P	EtherPC		100	2	3	5	3	34.8	78	100	170.32	796.62323:1225705 797.62658:694359 798.62994:161644	160.14493:9511 184.07318:1175477 228.21239:8730 228.2438:9267 290.91116:8517 319.5889:9677 341.30493:15639 358.31174:11034 389.30145:17860 482.31763:10120 613.52423:9257 655.56482:1825971 796.6181:900446	8.9453e+06	4.40934e+06	8.76393e+06	6.00569e+06	6.93752e+06	1.96682e+06	6.00515e+06	2.00878e+06	4.06878e+06	9.19198e+06	4.7677e+06	8.45906e+06	2.41108e+06	2.62378e+07	2.13291e+07	1.36905e+07	2.20156e+06	2.48819e+06	8.70838e+06	2.70908e+06	8.93285e+06	2.34392e+06	2.68505e+06	2.4554e+06	2.63127e+06	2.85251e+06	980534	9.17341e+06
6129	9.723	796.622	PC O-38:4		[M+H]+	796.622	0.313825	C46H86NO7P	EtherPC		91	2	1	3	1	65.9	73	100	62.09	796.62305:55086 797.6264:27245 798.62976:0	89.03959:7930 113.97778:7863 146.45067:8077 162.16681:7962 184.07317:81965 218.59877:6646 285.90955:8947 625.37708:7833 796.61859:74969	901053	444080	980940	976975	1.00921e+06	261696	420409	434246	599123	963994	462153	854248	363817	3.72535e+06	1.41408e+06	1.23603e+06	242429	403061	838920	359835	958694	298027	492038	746142	619238	584541	33972.7	919322
6158	8.13	798.542	PC O-39:10		[M+H]+	798.543	-2.06627	C47H76NO7P	EtherPC		96.3	2	3	5	1	49.9	70.4	100	671.4	798.54132:1339038 799.54467:658209 800.54803:250717	86.09599:23072 116.46839:7413 162.95476:33069 184.07304:387937 285.6582:7435 615.46515:12309 657.55835:15801 739.46643:285506 798.54688:551850	1.39429e+07	1.31388e+07	1.5005e+07	9.75931e+06	9.38495e+06	4.79401e+06	8.24048e+06	1.1826e+07	9.39499e+06	1.41839e+07	1.3369e+07	1.36517e+07	1.12189e+07	1.44831e+07	2.41374e+07	2.26165e+07	4.72365e+06	1.07772e+07	1.34066e+07	9.66647e+06	1.49658e+07	9.04477e+06	9.45624e+06	8.9797e+06	8.69127e+06	9.80414e+06	5.76162e+06	1.53424e+07
6167	9.42	798.638	PC O-38:3		[M+H]+	798.637	1.54012	C46H88NO7P	EtherPC		100	2	1	3	1	53	74	100	99.88	798.63715:89216 799.6405:0 800.64386:0	143.53246:8247 147.11357:7129 175.87466:7036 184.07318:61972 189.58032:7826 202.69754:7255 414.13184:8067 462.31882:7524 657.57758:27908 798.63269:60728	1.56332e+06	790469	1.51528e+06	1.02296e+06	1.17131e+06	134453	771966	165174	509674	1.58929e+06	823089	1.45047e+06	253847	5.6033e+06	3.04322e+06	2.17924e+06	139673	283645	1.56477e+06	491830	1.38673e+06	160406	226821	637538	228878	519486	24939.8	1.49208e+06
6191	8.426	800.557	PC O-39:9		[M+H]+	800.559	-2.52324	C47H78NO7P	EtherPC		88.8	2	3	5	1	58.3	69.9	100	91.78	800.55536:151403 801.55871:88058 802.56207:32682	184.0731:121951 391.40009:8251 634.74225:8135 659.58942:8873 757.51178:31279 800.57196:145725	1.50667e+06	1.91991e+06	1.90724e+06	1.14437e+06	1.65502e+06	653981	753660	1.79941e+06	1.15714e+06	1.45638e+06	1.55942e+06	1.8617e+06	1.78467e+06	1.0909e+06	1.2674e+06	823729	733198	2.30926e+06	1.54415e+06	1.49378e+06	1.44624e+06	896435	1.30959e+06	1.61817e+06	975477	965062	880019	1.5288e+06
6192	8.924	800.557	PC O-39:9		[M+H]+	800.559	-1.91117	C47H78NO7P	EtherPC		89.3	2	1	3	1	33.8	80	100	60.05	800.55817:35901 801.56152:19892 802.56488:50336	109.90796:7014 183.25496:8789 184.07352:62808 185.07751:9593 203.31522:7578 264.70718:9289 375.99045:7449 659.59253:43144 741.47412:14145 800.57153:26677	1.90562e+06	1.4073e+06	2.04854e+06	1.15857e+06	2.1778e+06	730400	1.67469e+06	659572	2.13358e+06	1.92977e+06	1.50476e+06	1.79547e+06	1.96328e+06	1.05334e+06	2.75051e+06	1.9171e+06	367708	1.38506e+06	1.86651e+06	758251	2.15699e+06	1.41243e+06	1.20722e+06	917920	1.20144e+06	1.57407e+06	237638	2.05118e+06
6199	9.885	800.654	PC O-38:2	PC O-22:0_16:2	[M+H]+	800.653	1.98588	C46H90NO7P	EtherPC		100	1	3	4	1	44.8	78.4	100	286.49	800.6546:49492 801.65795:0 802.66131:0	87.66695:7051 184.07356:59811 340.08395:9958 342.19696:6913 453.50403:7919 566.46686:8515 659.5993:35136 800.64832:31442	2.17165e+06	941374	2.28264e+06	972760	691652	113142	750342	746388	334271	2.30501e+06	1.08814e+06	2.22503e+06	350898	1.24659e+07	3.79985e+06	4.59782e+06	111873	418840	2.03837e+06	688954	2.06179e+06	132133	220586	1.07108e+06	237329	343524	79130.3	2.20371e+06
6200	10.479	800.655	PC O-38:2		[M+H]+	800.653	2.36057	C46H90NO7P	EtherPC		93.1	2	3	5	1	79.2	76.5	100	109.27	800.65405:87742 801.6574:0 802.66076:0	98.9799:7341 102.10934:7175 184.07339:89272 800.65436:58781	1.26796e+06	552228	1.28807e+06	997378	770862	388202	814594	538770	509524	1.26955e+06	650177	833568	352886	6.57534e+06	2.76708e+06	3.01837e+06	360110	1.29974e+06	1.30458e+06	666769	1.18275e+06	415386	627197	1.96996e+06	456622	445027	166219	1.14264e+06
6231	10.804	802.669	PC O-38:1		[M+H]+	802.668	1.13372	C46H92NO7P	EtherPC		100	2	1	3	1	19.6	79.3	100	188.3	802.66858:73986 803.67193:37373 804.67529:15115	157.20143:7531 180.19788:6842 184.07312:64893 185.07481:7023 536.07648:8406 550.38:8699 661.61127:177395 671.70319:7876 802.6615:30246	2.64349e+06	1.24024e+06	2.58551e+06	1.65785e+06	1.34164e+06	318792	1.49893e+06	1.15041e+06	791695	2.67588e+06	1.45566e+06	1.67556e+06	1.04097e+06	2.50764e+07	5.09217e+06	5.96276e+06	614406	1.91146e+06	2.65769e+06	1.52533e+06	2.74081e+06	438086	779609	3.35513e+06	647639	698283	165624	2.50397e+06
6264	9.487	804.588	PC O-39:7		[M+H]+	804.59	-2.34903	C47H82NO7P	EtherPC		87.7	2	2	4	1	49.5	63.9	100	102.2	804.58936:310249 805.59271:161978 806.59607:49763	89.14417:7713 109.32018:7948 131.12418:6728 151.71284:7574 164.00885:18234 184.05434:11969 184.07323:115181 185.07611:34847 186.07848:10706 356.30524:8342 605.55353:12882 648.75677:7266 663.58014:10058 680.52496:7983 761.54047:59479 804.59827:268640	1.2512e+06	1.21298e+06	1.25136e+06	2.39146e+06	2.73283e+06	959024	820632	810964	2.69911e+06	1.25628e+06	1.12456e+06	1.29396e+06	659730	646181	880374	1.0285e+06	856284	899048	1.18885e+06	1.15267e+06	1.83221e+06	1.86286e+06	2.49912e+06	1.19255e+06	2.56279e+06	2.46207e+06	154733	1.40319e+06
6273	11.612	804.684	PC O-38:0		[M+H]+	804.684	-0.0745634	C46H94NO7P	EtherPC		91.4	1	3	4	1	67.3	73.2	100	19.43	804.68402:96347 805.68737:53108 806.69073:78175	102.7168:9165 137.92873:7997 154.15385:8148 174.35446:8924 184.07326:106612 227.67236:7837 297.95911:7288 729.62305:8191 804.68427:96354	1.65152e+06	723750	1.52328e+06	875470	1.05159e+06	259660	241942	75324.9	58357.3	14591	15442.9	31240.6	4683.26	405171	114739	87324.1	1005.88	2580.99	17881.9	5054.31	8030.51	23.8148	794.31	26.0725	602.081	701.21	2993.84	2235.03
6423	11.386	812.655	PC O-39:3		[M+H]+	812.653	3.15017	C47H90NO7P	EtherPC		85.4	2	1	3	1	13.6	72.4	100	241.84	812.65515:819448 813.6585:514932 814.66186:146194	106.82543:7284 124.32331:6855 184.07275:13793 185.93584:6719 197.08038:41871 207.99799:11725 507.24255:20836 523.27466:12751 687.37225:7811 745.51013:8752 761.54303:25295 812.65051:13349	2.42739e+06	1.29515e+06	2.25669e+06	3.73145e+06	4.06496e+06	3.39944e+06	1.78347e+06	703193	3.55598e+06	2.3448e+06	1.24238e+06	2.17e+06	2.75741e+06	4.46886e+06	3.93301e+06	1.91443e+06	1.72785e+06	2.68251e+06	2.53859e+06	1.37031e+06	2.5896e+06	4.03173e+06	4.54916e+06	3.22063e+06	3.18006e+06	2.86705e+06	782186	2.32707e+06
6498	7.641	816.59	PC O-40:8		[M+H]+	816.59	-0.453104	C48H82NO7P	EtherPC		100	2	1	3	1	23.4	78.2	100	57.57	816.59204:68777 817.59539:51412 818.59875:0	92.87889:7963 139.10901:7334 184.0733:48858 325.41177:8750 431.14444:7742 504.32733:8066 629.54852:13812 630.5517:16310 631.55847:63826 758.56866:9558 790.23242:8222 816.56744:24325	712729	317454	790921	417234	717291	219196	516060	337750	615369	728697	292477	728338	210795	1.10242e+06	792592	794873	435779	305644	665276	327881	767135	506388	754557	401005	535649	443928	236925	813646
6534	8.329	818.605	PC O-40:7		[M+H]+	818.606	-0.891761	C48H84NO7P	EtherPC		92.3	2	2	4	1	70.4	76.4	100	104.79	818.60504:509612 819.60839:273724 820.61175:151948	184.07321:325984 219.75249:9174 238.32742:7188 290.8942:8976 633.57806:16236 656.61981:8358 775.52863:8883 813.20575:8118 818.60052:213635	1.50767e+06	776749	1.38553e+06	932158	969395	646401	1.67829e+06	111807	797731	1.54992e+06	807851	1.37355e+06	559665	3.58762e+06	3.45327e+06	2.3645e+06	851091	896679	1.44625e+06	457407	1.5984e+06	565162	803853	593680	685872	528690	187130	1.60938e+06
6535	8.334	818.605	PC O-40:7		[M+H]+	818.606	-0.818465	C48H84NO7P	EtherPC		92	2	3	5	1	66.8	77	100	149.64	818.6051:637172 819.60845:306362 820.61181:149343	132.03183:7156 161.68488:7298 181.01686:7174 184.07327:690961 207.23811:7703 285.82016:8305 316.21951:8338 414.42056:9019 537.9068:8625 633.5741:46843 677.55133:8955 685.44055:10890 699.81531:8755 760.58771:39049 775.52533:10901 818.604:425450	1.51047e+06	777865	1.38752e+06	933526	970868	648823	1.69256e+06	109312	798242	1.55337e+06	809444	1.38556e+06	560554	3.59516e+06	3.46109e+06	2.36775e+06	854027	897754	1.44791e+06	457909	1.60183e+06	567243	828005	619745	704885	529201	412447	1.61421e+06
6536	7.782	818.606	PC O-40:7		[M+H]+	818.606	0.745169	C48H84NO7P	EtherPC		92.3	2	1	3	1	65.2	78.8	100	163.62	818.60632:83713 819.60967:36497 820.61303:10081	114.16663:7209 127.36632:9307 149.31638:7359 184.07314:116670 208.35651:7782 677.54773:22032 818.60565:58598	2.56759e+06	1.19414e+06	2.5796e+06	994563	1.60602e+06	531421	1.20522e+06	1.55956e+06	1.3763e+06	2.624e+06	1.20802e+06	2.72982e+06	946980	5.1751e+06	7.57896e+06	5.60478e+06	887836	1.33529e+06	2.47182e+06	1.07388e+06	3.07566e+06	983705	1.20907e+06	967813	1.08737e+06	1.09307e+06	428397	2.68648e+06
6576	8.567	820.621	PC O-40:6		[M+H]+	820.622	-0.450878	C48H86NO7P	EtherPC		92.2	1	3	4	1	70.9	75.6	100	163.75	820.62115:773970 821.6245:424074 822.62786:346040	102.64777:7779 172.38557:7818 179.09695:7732 184.07326:666738 223.86014:10276 264.26666:29288 356.81738:7907 430.70135:7719 640.62775:23164 658.64014:11672 679.56061:37506 820.61182:471501	4.72687e+06	2.26611e+06	4.43105e+06	2.48127e+06	3.10007e+06	1.35784e+06	3.85889e+06	1.12479e+06	2.03436e+06	4.84714e+06	2.40674e+06	4.33879e+06	691771	1.51917e+07	1.11166e+07	7.28267e+06	1.72196e+06	2.17012e+06	4.5743e+06	1.46321e+06	4.75175e+06	1.25994e+06	1.63382e+06	1.72044e+06	1.63347e+06	1.60361e+06	498164	4.98075e+06
6577	8.026	820.621	PC O-40:6	PC O-18:1_22:5	[M+H]+	820.622	-0.365577	C48H86NO7P	EtherPC		100	2	2	4	1	31.1	79.5	100	177.15	820.62439:113264 821.62774:56508 822.6311:0	94.78536:7826 154.73897:7433 184.07332:81599 235.75877:7263 244.02695:7899 454.21286:7538 508.3493:7220 679.56409:112954 709.37958:8396 820.62177:45054	1.09456e+06	566129	987427	334786	456017	176498	486888	646846	310017	1.10882e+06	602332	1.124e+06	561617	2.0709e+06	3.7315e+06	1.71202e+06	289110	622523	1.06066e+06	584407	1.28586e+06	209798	248585	541833	239214	291572	175257	1.16117e+06
6578	8.582	820.622	PC O-40:6		[M+H]+	820.622	0.0731153	C48H86NO7P	EtherPC		93	1	3	4	1	78.1	75.9	100	191.94	820.62189:211429 821.62524:135478 822.6286:109569	114.06746:8075 184.0732:211739 262.79504:7483 288.88333:7016 820.61652:145548	4.70663e+06	2.25443e+06	4.41541e+06	2.46668e+06	3.08408e+06	1.35686e+06	3.85406e+06	1.13636e+06	2.00989e+06	4.81955e+06	2.37853e+06	4.32879e+06	1.50205e+06	1.52566e+07	1.11659e+07	7.2216e+06	1.70194e+06	2.15542e+06	4.56554e+06	1.45809e+06	4.7339e+06	1.25719e+06	1.61809e+06	1.67539e+06	1.62517e+06	1.60276e+06	499960	4.95083e+06
6610	8.832	822.638	PC O-40:5	PC O-18:0_22:5	[M+H]+	822.637	1.11835	C48H88NO7P	EtherPC		100	2	3	5	1	63.6	76.6	100	178.14	822.638:1384311 823.64135:776749 824.64471:195940	87.8403:8229 96.16634:7906 127.44991:7245 136.81993:8536 184.07314:1413944 216.48077:8580 443.49332:8611 510.39233:10723 606.55487:13610 681.42883:17427 681.58038:400330 822.63544:1019445	1.90416e+06	906352	1.92328e+06	1.05371e+06	1.31682e+06	399862	1.25619e+06	628332	886763	1.9412e+06	998259	1.94202e+06	529914	1.01164e+07	5.20802e+06	3.57141e+06	533844	1.5183e+06	1.85564e+06	1.13211e+06	2.02976e+06	522640	823805	1.33561e+06	570207	587481	173211	1.96781e+06
6639	8.197	824.557	PC O-41:11		[M+H]+	824.559	-2.21937	C49H78NO7P	EtherPC		94.7	2	3	5	1	43.5	64.9	100	237.1	824.55768:990745 825.56103:312341 826.56439:205890	95.86124:8013 109.06022:7734 162.95609:56937 184.07318:402605 187.77983:7724 204.08658:18311 274.09058:35171 366.13669:10331 404.0224:9180 409.4769:8975 504.33994:9699 596.40387:8700 632.6333:43300 641.4873:20827 765.4826:536680 794.6731:12463 824.55859:977897	7.26294e+06	6.50252e+06	7.54026e+06	3.92065e+06	3.56408e+06	1.67082e+06	3.24581e+06	5.75029e+06	3.29407e+06	7.5602e+06	6.73306e+06	6.79755e+06	6.37541e+06	6.85449e+06	1.449e+07	1.42843e+07	1.9056e+06	5.47541e+06	6.82033e+06	4.2911e+06	7.62675e+06	2.67536e+06	2.34678e+06	3.46618e+06	3.01684e+06	3.44829e+06	1.81126e+06	8.01741e+06
6652	9.38	824.652	PC O-40:4	PC O-20:4_20:0	[M+H]+	824.653	-1.18838	C48H90NO7P	EtherPC		100	2	3	5	2	27.1	76.4	100	119.82	824.65479:85504 825.65814:23018 826.6615:0	109.93307:7469 120.75413:8683 124.16885:7493 184.07335:110442 202.86734:9022 235.74182:6787 344.40332:7540 530.36292:8595 655.70874:9394 683.59631:252895 824.64307:88366	1.52472e+06	580652	1.39061e+06	766330	1.26419e+06	243242	835860	176721	686284	1.57088e+06	698524	1.46996e+06	138595	4.24122e+06	4.20043e+06	3.12511e+06	205850	138116	1.49642e+06	440885	1.20047e+06	374979	470457	263146	496738	512824	39777.9	1.45883e+06
6683	8.981	826.571	PC O-41:10		[M+H]+	826.575	-4.35534	C49H80NO7P	EtherPC		94.8	2	3	5	1	46.6	66.7	100	386.73	826.57141:423564 827.57476:213304 828.57812:72059	88.67061:7745 162.95589:36958 184.07314:237512 643.50818:11979 685.59949:19189 767.49768:251856 826.57697:491544	1.32786e+07	9.13651e+06	1.37989e+07	1.24865e+07	1.22294e+07	2.52694e+06	5.24632e+06	1.78589e+06	7.457e+06	1.33033e+07	9.42625e+06	1.24971e+07	8.52365e+06	1.87019e+07	1.71091e+07	1.56546e+07	1.83239e+06	8.29405e+06	1.31997e+07	5.18841e+06	1.40238e+07	4.83294e+06	4.59325e+06	4.52054e+06	4.20155e+06	5.62892e+06	1.42203e+06	1.39957e+07
6692	10.208	826.669	PC O-40:3		[M+H]+	826.668	0.580644	C48H92NO7P	EtherPC		91.4	1	3	4	1	68.4	72.8	100	108.94	826.66895:182057 827.6723:0 828.67566:0	102.30454:7277 123.14233:8628 123.52654:7260 134.67322:8548 139.76062:7883 184.07329:168046 375.51236:8955 685.61444:9238 736.15381:8355 826.67212:156607	1.94044e+06	966243	2.05848e+06	1.60353e+06	1.85737e+06	383881	1.32005e+06	864987	901466	1.97231e+06	1.02596e+06	1.96386e+06	83827.1	6.4456e+06	3.55299e+06	3.64226e+06	374545	451139	1.94599e+06	856701	1.87012e+06	326498	786158	781582	739216	772682	101144	1.82517e+06
6769	11.907	830.7	PC O-40:1		[M+H]+	830.7	0.806548	C48H96NO7P	EtherPC		92.1	1	3	4	1	70.9	75.4	100	64.92	830.70038:358579 831.70373:194405 832.70709:34286	140.95139:7180 166.01286:8004 178.6823:8119 184.07314:482167 265.87384:8197 553.72803:8771 577.51416:9434 658.83514:8876 689.65015:38723 830.69891:347902	497770	252498	497044	345338	343024	41508.3	361296	237160	206878	497336	250564	469923	355700	3.54868e+06	1.00023e+06	1.38535e+06	109116	468068	496847	232576	515848	27488.7	171299	902176	172712	149524	29005	532460
6797	9.174	832.621	PC O-41:7		[M+H]+	832.622	-0.660565	C49H86NO7P	EtherPC		85.5	1	1	2	1	43.4	55.8	100	16.42	832.62097:59710 833.62432:32119 834.62768:0	184.07352:20092 215.64062:8107 355.06833:9250 415.3223:14629 441.33496:36665 818.46722:7723 832.66656:106153	79549.5	38895.7	70589.5	82122.9	80562.6	15091.6	6875.94	49287.8	57909	88080.6	46366.1	74829	66399.5	283613	300972	425219	12800	96519.2	73605.5	40316.8	108050	23578.5	54775.1	276163	51344.5	64971.9	3570.06	65590.1
7072	9.429	848.654	PC O-42:6		[M+H]+	848.653	1.36687	C50H90NO7P	EtherPC		91.4	2	1	3	1	68.9	74.2	100	82.77	848.65497:73657 849.65832:40435 850.66168:23113	91.9528:8041 115.63996:7336 164.00961:8637 184.07314:91057 340.08453:9246 340.80148:7966 368.84412:7317 848.64636:73490	704289	121054	1.03158e+06	889059	1.15484e+06	168746	1.20041e+06	53828.3	586026	667468	212697	716628	144466	1.60523e+06	2.04155e+06	1.35784e+06	381978	431204	746529	137334	695333	427810	277364	255699	407244	346035	61425.8	672386
7152	9.007	852.589	PC O-43:11		[M+H]+	852.59	-1.14944	C51H82NO7P	EtherPC		93.6	2	3	5	1	41.6	60	100	75.09	852.58923:480012 853.59258:197192 854.59594:77617	91.86268:8468 114.98454:8447 118.75729:8075 162.95511:20747 184.07303:124012 207.62956:7716 313.25671:7654 362.66412:8014 599.35864:9727 669.51123:12039 793.513:271894 852.5871:540206	2.74952e+06	1.80909e+06	2.92382e+06	1.62252e+06	1.49967e+06	204149	639408	607740	756707	2.7691e+06	1.85546e+06	2.59055e+06	1.33419e+06	2.86998e+06	3.84526e+06	6.35693e+06	212611	1.14625e+06	2.73707e+06	1.05052e+06	2.85279e+06	392688	378285	862828	505977	753460	101770	2.82707e+06
7153	8.528	852.589	PC O-43:11		[M+H]+	852.59	-0.926589	C51H82NO7P	EtherPC		85.1	1	3	4	1	39.7	55.9	100	18.22	852.58905:75731 853.5924:32978 854.59576:0	162.95906:9058 184.07347:19140 467.91269:9725 524.36493:7251 793.50964:44480 852.58746:102204	27839.5	8208.17	181389	70584.5	145.998	123.529	105.135	7239.41	80.1696	8317.06	9964.43	41849.5	1981.55	38256.6	82291.4	154061	40.1449	5150.79	36204.1	1309.31	6240.1	37.2115	37.6012	38.4014	39.6876	41.3905	43.4221	32495.4
7198	9.929	854.604	PC O-43:10		[M+H]+	854.606	-2.07113	C51H84NO7P	EtherPC		86.7	2	1	3	1	46.1	60.7	100	41.45	854.6051:93141 855.60845:54011 856.61181:0	184.07356:62002 231.56985:8480 278.53098:8067 309.21402:8365 713.64282:14566 795.54529:64529 854.62225:186976	557697	251407	640496	625867	459381	51760.3	184391	178985	290973	594942	254011	570726	295114	1.14647e+06	1.04126e+06	1.44402e+06	38104.3	340505	509649	142819	552805	126704	133562	428641	160278	252516	2005.29	602601
7307	8.04	862.665	PC O-43:6		[M+H]+	862.668	-4.39336	C51H92NO7P	EtherPC		92.6	2	2	4	1	75.5	76	100	158.51	862.66699:177426 863.67034:0 864.6737:0	103.73558:7755 184.07315:594129 216.24368:8957 231.60118:9092 290.96936:8104 299.1796:8774 340.84946:8614 760.58588:25613 862.63263:400505	113275	40095.3	244128	35594.5	31800.2	3970.46	264045	551921	239024	79974.1	91181.5	308318	299994	1.64241e+07	2.42393e+06	8.90215e+06	1508.63	318600	295484	69689.8	31096.2	3870.97	3301.1	12497.4	2641.1	9335.63	2736.01	55520.8
7548	10.408	876.684	PC O-44:6		[M+H]+	876.684	-0.273759	C52H94NO7P	EtherPC		92.8	1	3	4	1	80.9	76	100	63.26	876.68689:40859 877.69024:26852 878.6936:0	184.07285:56360 876.67694:37914	322177	100602	364581	249765	328586	117243	433067	97480.7	190128	340461	142877	267264	44938.2	518066	881608	791077	121725	339488	311497	142506	334677	128620	206091	365500	176751	181132	6851.53	297744
7608	12.225	880.716	PC O-44:4		[M+H]+	880.715	0.488239	C52H98NO7P	EtherPC		83.5	2	1	3	1	11	62	100	211.11	880.71582:407505 881.71917:282615 882.72253:108120	95.08553:12558 109.10139:12455 119.49236:7578 123.11698:12796 149.13263:17183 157.76894:9340 163.14906:11291 170.34259:8880 184.07217:8029 189.16519:8928 197.08072:79001 198.90489:8828 237.11258:14633 263.12762:7381 314.1698:8089 535.4718:73585 565.17389:8044 579.5329:12211 595.47839:8458 730.9256:8268 880.73254:21368	4.9071e+07	2.74325e+07	4.68006e+07	5.37629e+07	6.85284e+07	3.13931e+07	3.32561e+07	2.08287e+07	5.43617e+07	4.7254e+07	2.80972e+07	5.15889e+07	6.83009e+07	6.37717e+07	9.37412e+07	3.15434e+07	2.43079e+07	7.32806e+07	4.99954e+07	2.9845e+07	5.23453e+07	5.27586e+07	5.7006e+07	5.00376e+07	4.91878e+07	5.90633e+07	2.20911e+07	5.10768e+07
7610	11.662	880.719	PC O-44:4		[M+H]+	880.715	4.3033	C52H98NO7P	EtherPC		87.9	2	1	3	2	54.7	65.8	100	116.35	880.71881:197288 881.72216:161423 882.72552:1161213	96.85006:7264 103.15926:7370 163.33324:7914 184.07303:18870 267.72769:8234 557.23029:8027 880.70251:34014	1.47351e+06	816017	1.45258e+06	1.0627e+06	1.29607e+06	482035	700326	755207	716707	1.45471e+06	760812	1.31664e+06	994804	2.44082e+06	1.58607e+06	988088	438930	1.20761e+06	1.46942e+06	774274	1.49939e+06	637450	738149	1.3568e+06	635183	817500	257482	1.5672e+06
7999	10.883	908.654	PC O-47:11		[M+H]+	908.653	1.8819	C55H90NO7P	EtherPC		84.1	1	1	2	1	35.9	52.9	100	49.53	908.65405:77500 909.6574:42014 910.66076:0	154.16991:7270 184.0741:12008 208.64601:7962 212.54532:8092 221.51379:8368 355.97797:9141 444.12473:7758 849.5744:46529 886.34198:7787 908.65149:111864	187976	54491.7	176777	151805	101945	29.7621	22466.2	79224.8	25158.3	214060	70742.8	121058	38745.9	1.0702e+06	385577	868432	1590.86	156236	161014	54891.3	194234	40.0872	4172.07	244289	5593.81	7629.94	41.2285	180544
3888	7.68	674.512	PE P-32:1	PE P-16:0_16:1	[M+H]+	674.512	-0.26686	C37H72NO7P	EtherPE		100	2	2	4	1	56.2	94.6	100	122.99	674.51172:1026295 675.51507:467369 676.51843:120664	100.43066:7809 152.96835:7713 266.28534:9738 279.27014:8838 285.24237:116958 311.25784:380095 313.2739:23362 336.22968:12362 339.28882:70200 364.26147:103173 367.3215:8236 390.27719:42346 533.49323:72152 652.94348:7309 656.62817:9080 674.51031:12381 674.63898:54975	2.98358e+06	1.61938e+06	2.98751e+06	1.7408e+06	1.70966e+06	295599	489830	1.28508e+06	1.12529e+06	3.00912e+06	1.65926e+06	3.05042e+06	1.81539e+06	8.2294e+06	7.69774e+06	6.30578e+06	273072	2.48977e+06	2.91588e+06	1.60565e+06	3.20071e+06	600919	981463	1.66991e+06	677703	1.09044e+06	174540	3.11797e+06
3915	8.302	676.528	PE P-32:0	PE P-16:0_16:0	[M+H]+	676.528	0.635598	C37H74NO7P	EtherPE		100	2	3	5	1	84.9	90.5	100	399.15	676.52747:1655925 677.53082:725794 678.53418:162669	98.46622:7806 118.86562:8103 119.76281:6807 126.94081:7823 130.02921:8752 135.11615:9612 148.01556:7709 184.07315:19353 279.26776:36280 285.24164:104666 313.27344:1055935 364.26102:363812 392.29095:30355 393.23932:10498 436.27917:16420 438.29959:10712 535.50751:148222 658.51532:11567 676.52362:32309 676.65692:14942	3.3991e+06	1.94428e+06	3.32e+06	1.13796e+06	1.03955e+06	910725	1.36006e+06	5.01116e+06	1.35757e+06	3.49274e+06	2.02733e+06	3.36952e+06	1.8956e+06	6.09528e+06	1.10588e+07	5.38341e+06	729359	1.88822e+06	3.26998e+06	1.6442e+06	3.33318e+06	960409	1.2891e+06	2.15146e+06	1.15067e+06	1.31447e+06	584677	3.57136e+06
4144	8.025	688.528	PE P-33:1	PE P-15:0_18:1	[M+H]+	688.528	0.261427	C38H74NO7P	EtherPE		100	2	3	5	1	63	92.1	100	61.38	688.52643:270424 689.52978:0 690.53314:0	72.98405:7919 82.77296:6754 144.30901:6867 299.25699:10332 311.25754:10347 313.27338:14945 325.27325:24333 338.96524:8598 339.28815:96063 350.2464:28390 364.26422:8154 425.64212:7362 433.08661:8182 547.50903:19939 688.5083:8278	1.01008e+06	676789	960012	794408	636954	199023	244250	498287	485661	1.02348e+06	684917	1.12884e+06	1.02679e+06	2.70988e+06	2.57943e+06	1.99693e+06	222388	1.41234e+06	994409	583525	1.09202e+06	372324	521847	1.19186e+06	365980	489402	177990	1.01489e+06
4215	7.961	692.559	PE O-33:0		[M+H]+	692.559	-0.17327	C38H78NO7P	EtherPE		92.9	2	3	5	1	81.9	28.8	100	229.12	692.55878:2782958 693.56213:1106110 694.56549:228830	98.44866:8109 103.74317:7828 104.10698:12143 117.84874:8891 184.07306:2193194 239.23737:11008 264.82648:7532 275.55658:7831 282.27924:17949 313.2738:19751 409.97742:9704 535.90869:8145 551.50269:2036339 552.49829:14831 577.51917:91805 692.5575:1538525	4.74707e+06	2.38612e+06	4.69802e+06	1.70959e+06	2.44907e+06	718786	2.20388e+06	1.83286e+06	2.21548e+06	4.88392e+06	2.41081e+06	4.94382e+06	2.1022e+06	1.62069e+07	1.3746e+07	9.44221e+06	908152	2.32151e+06	4.5387e+06	1.94957e+06	5.46462e+06	1.26669e+06	1.72886e+06	2.14029e+06	1.43896e+06	2.11104e+06	223732	4.99737e+06
4282	6.996	696.496	PE P-34:4		[M+H]+	696.496	-0.186649	C39H70NO7P	EtherPE		100	2	1	3	1	86.8	92.3	100	47.65	696.49615:182486 697.4995:76605 698.50286:226865	74.04571:6220 78.77828:7073 113.76656:7103 251.04138:7416 336.22934:39731 361.27338:140636 446.29996:8385 488.31894:7241 555.47784:17625 696.52264:10587	351254	170146	389626	238186	291998	44809.9	25007	212318	170553	368361	159369	351372	230362	386588	1.66804e+06	1.21543e+06	40850.2	366967	329144	158069	368846	80431.7	123300	177533	92494.8	104800	98996.2	370111
4357	8.174	700.527	PE P-34:2		[M+H]+	700.528	-1.22765	C39H74NO7P	EtherPE		100	2	1	3	1	71.6	82.4	100	49.65	700.52777:211191 701.53112:89124 702.53448:0	88.09553:7040 114.40855:7636 181.41869:7586 213.10956:8995 309.24158:59630 392.29242:27267 559.50891:8408 700.64618:12114	435043	216182	368960	209584	381025	7694.62	4016.38	143272	197170	446171	242873	428982	361801	1.0671e+06	1.44351e+06	807414	300.662	512119	418628	214147	377452	88343.8	281055	237345	129950	129107	14137.8	458668
4358	7.821	700.527	PE P-34:2	PE P-18:1_16:1	[M+H]+	700.528	-0.442524	C39H74NO7P	EtherPE		100	2	3	5	1	65.3	90.9	100	150.52	700.5271:1109302 701.53045:529192 702.53381:121931	130.34081:8104 135.11774:6971 137.13365:9318 237.22173:7551 311.25793:425557 313.27377:25335 337.27332:90070 339.28812:67132 362.24738:20233 364.26199:20543 388.26096:10908 390.27707:154652 446.58926:8275 468.47748:7929 559.50793:86509 581.12335:7219 597.85999:7040 682.53876:9301 700.51953:19265 700.65149:32173	4.14485e+06	2.27541e+06	4.12489e+06	2.02788e+06	1.84862e+06	374190	578437	1.90368e+06	1.16572e+06	4.22701e+06	2.38766e+06	4.24285e+06	2.19144e+06	1.14196e+07	1.02754e+07	7.6144e+06	391746	3.17606e+06	4.04899e+06	2.1452e+06	4.52711e+06	656411	1.00788e+06	2.39807e+06	770955	1.16931e+06	291012	4.19428e+06
4405	8.366	702.543	PE P-34:1	PE P-16:0_18:1	[M+H]+	702.543	-0.697466	C39H76NO7P	EtherPE		100	2	3	5	1	85.8	93.5	100	3735.57	702.54211:8094747 703.54546:3900928 704.54882:954487	81.0696:40313 83.0853:15621 95.0847:32915 97.06443:19407 97.1006:34962 107.08479:15447 109.10052:27791 109.95806:9431 111.11685:20371 116.18325:7630 121.10046:33936 123.11622:19507 135.116:31544 149.13162:23161 155.00931:12744 247.24187:19596 261.25623:34472 265.25296:70563 266.28458:32364 279.26804:197411 284.29419:12775 305.28415:15992 308.29507:16390 311.25775:68996 313.27353:444906 317.31033:…	6.46962e+07	3.78077e+07	6.11197e+07	3.50748e+07	3.26103e+07	9.39686e+06	1.15519e+07	3.97362e+07	2.46794e+07	6.45286e+07	3.81937e+07	6.39647e+07	4.70432e+07	1.70215e+08	1.65024e+08	1.36069e+08	7.22998e+06	6.43412e+07	6.46649e+07	3.08816e+07	6.36503e+07	1.52374e+07	2.27838e+07	4.92056e+07	1.48224e+07	2.33431e+07	6.55362e+06	6.57115e+07
4441	8.443	704.558	PE O-34:1		[M+H]+	704.559	-1.64642	C39H78NO7P	EtherPE		90.6	2	3	5	1	35.9	42.2	100	691.63	704.55695:503576 705.5603:231361 706.56366:76013	95.37824:7356 127.45834:7981 135.55264:7529 184.07413:26934 186.68433:7354 254.09157:6816 314.27838:15472 339.28983:27139 340.2919:44435 341.29633:34119 364.26324:7328 365.26501:19324 366.26819:8587 563.53888:315516 567.39417:6988 704.56689:17156	4.13873e+06	2.20319e+06	4.28476e+06	915874	1.28461e+06	321556	1.14411e+06	3.49164e+06	973905	4.11672e+06	2.33617e+06	4.93494e+06	1.65359e+06	2.08085e+07	9.75609e+06	8.90881e+06	314412	3.09962e+06	4.03172e+06	1.74519e+06	3.39038e+06	665130	912235	1.64677e+06	490603	831772	191918	4.52749e+06
4442	9.068	704.559	PE P-34:0	PE P-18:0_16:0	[M+H]+	704.559	0.255479	C39H78NO7P	EtherPE		100	2	3	5	1	89.7	94.5	100	627.56	704.55859:1134870 705.56194:549232 706.5653:105611	143.36882:6807 184.07204:17085 189.91019:7646 294.31265:7931 307.30023:38261 313.27359:817941 320.81314:7085 341.30469:25631 364.25894:11368 392.29233:309703 436.28259:16120 466.32434:10378 497.08932:7744 563.54041:120917 686.54645:14045 704.55823:41149	6.80541e+06	3.71837e+06	6.75771e+06	1.7566e+06	1.99756e+06	1.1203e+06	1.76784e+06	7.80094e+06	2.03995e+06	6.97564e+06	4.14277e+06	6.8939e+06	3.39738e+06	1.46025e+07	2.18481e+07	1.0076e+07	849422	2.94258e+06	6.57933e+06	3.63442e+06	7.03027e+06	1.45171e+06	1.92875e+06	3.49022e+06	1.63537e+06	1.91557e+06	1.25237e+06	7.00314e+06
4590	7.846	712.527	PE P-35:3		[M+H]+	712.528	-0.771901	C40H74NO7P	EtherPE		100	2	1	3	1	41.8	81	100	27.57	712.526:150638 713.52935:81517 714.53271:35353	75.38776:7026 80.88294:6230 95.30831:7313 156.47285:6454 161.69206:8810 167.21683:7903 168.87878:9075 276.64252:7611 349.27277:45712 363.28986:26159 364.26001:11478 560.96204:7357 571.50726:14084 712.61407:19849	316222	168367	295327	304134	309326	25201	65000.9	117323	207502	326263	170326	329243	69411.7	506040	594397	360025	24953.7	113144	303547	160865	351269	93659.9	133078	88250.9	89663	173383	1555.7	323338
4658	8.624	716.559	PE P-35:1		[M+H]+	716.559	-0.0837335	C40H78NO7P	EtherPE		100	2	1	3	1	81.9	92.1	100	164.18	716.55835:240019 717.5617:124372 718.56506:518503	76.4368:6553 123.95629:7848 186.39957:7090 293.29272:9426 325.27469:19668 339.28885:120033 378.27673:41056 575.53723:23863 635.41693:7647 716.55481:12286	1.38088e+06	794971	1.25253e+06	720791	671040	181799	214238	869064	442801	1.4212e+06	817600	1.30278e+06	1.43554e+06	3.80809e+06	4.22534e+06	3.49161e+06	134850	1.95738e+06	1.33734e+06	595945	1.47603e+06	356592	506475	1.78513e+06	382502	469458	230347	1.41113e+06
4659	8.741	716.559	PE P-35:1	PE P-17:0_18:1	[M+H]+	716.559	-0.0837335	C40H78NO7P	EtherPE		100	2	3	5	1	80.3	91.8	100	231.13	716.55878:555736 717.56213:251671 718.56549:554832	94.99906:8315 176.69516:6627 216.68697:6797 293.28662:11134 313.27402:14610 325.27289:53386 339.28922:302608 353.30313:17850 354.40222:6763 378.27649:92061 392.29407:16068 575.53851:55592 716.56299:24088	3.52508e+06	2.05111e+06	3.69611e+06	2.33932e+06	2.33334e+06	625145	744187	2.03499e+06	1.75004e+06	3.56989e+06	2.15889e+06	3.59652e+06	4.33941e+06	1.12762e+07	8.98438e+06	7.25852e+06	614465	4.08019e+06	3.49502e+06	1.69536e+06	3.69086e+06	1.24787e+06	1.85273e+06	4.929e+06	1.28614e+06	1.56322e+06	530775	3.51049e+06
4718	6.823	720.496	PE P-36:6		[M+H]+	720.496	-0.846639	C41H70NO7P	EtherPE		100	2	1	3	1	61.5	85.1	100	39.7	720.49622:148789 721.49957:71135 722.50293:21205	95.15337:6527 167.29849:8146 176.64175:6839 184.0731:37503 252.06148:6917 336.22836:17461 379.41632:8294 385.2735:94228 579.47107:11419 604.93213:10748 647.77087:9690 719.11383:7155 720.54089:28581	367147	159091	337812	196882	300202	35485.9	12659.2	182533	179355	391071	176739	389636	207389	467272	2.04996e+06	1.33063e+06	31975.8	369467	334967	163596	421565	73945.8	122900	150220	76222.5	123768	38206.1	393437
4756	7.222	722.511	PE P-36:5	PE P-16:0_20:5	[M+H]+	722.512	-0.844277	C41H72NO7P	EtherPE		100	2	3	5	1	73	75.5	100	360.89	722.51117:683929 723.51452:334251 724.51788:91508	81.06989:7977 119.08412:9700 184.07359:11687 201.16399:14805 267.21231:8903 279.26974:15986 359.25797:436938 361.27411:15995 364.26056:141761 438.302:8783 581.49231:63319 641.66992:7940 693.01172:22702 704.49847:10576 722.5506:311009	5.83278e+06	3.04772e+06	6.0287e+06	3.0984e+06	3.15482e+06	438115	563282	2.82952e+06	1.79953e+06	5.96334e+06	3.20889e+06	6.83326e+06	3.61911e+06	1.18894e+07	2.26318e+07	1.31462e+07	542571	6.81249e+06	5.4793e+06	3.03776e+06	6.5216e+06	750985	1.35477e+06	2.66784e+06	915996	1.37129e+06	800706	6.47132e+06
4804	7.673	724.527	PE P-36:4	PE P-16:0_20:4	[M+H]+	724.528	-0.841929	C41H74NO7P	EtherPE		100	2	3	5	1	89	94.7	100	7757.91	724.52716:4833674 725.53051:2301178 726.53387:562821	79.05377:12119 79.7954:7529 81.06961:35679 83.08537:12030 85.06474:12948 85.10107:9659 93.0698:16158 95.08529:24393 97.0649:19679 97.10108:17953 105.06952:19805 107.08556:28122 108.06885:8362 109.10091:30347 117.06937:20540 119.08537:39490 121.10098:31771 123.11693:15073 129.05479:24517 131.08524:24999 133.10094:33092 135.11705:33597 145.10159:15156 147.11617:14352 149.13251:18974 151.14809:10003…	5.27384e+07	2.91203e+07	5.30843e+07	4.2332e+07	4.42011e+07	8.49453e+06	9.48977e+06	2.70231e+07	2.78073e+07	5.33687e+07	2.93742e+07	5.50737e+07	2.74455e+07	8.41217e+07	1.67372e+08	1.09985e+08	8.55356e+06	4.73808e+07	5.12861e+07	2.95301e+07	5.72893e+07	1.61649e+07	2.42189e+07	2.74385e+07	1.69223e+07	2.35868e+07	8.78579e+06	5.54296e+07
4842	9.056	726.543	PE P-36:3	PE P-16:0_20:3	[M+H]+	726.543	-0.412914	C41H76NO7P	EtherPE		100	2	3	5	1	93.5	92.8	100	28.05	726.54291:188257 727.54626:111261 728.54962:32982	363.28897:106325 364.26242:39170 585.52087:17838 593.84045:7809 726.53009:12095	377854	332806	440103	120368	102658	117346	227914	640273	173685	342172	296522	396624	187832	321192	540049	321844	93848.9	182760	399142	298438	414381	139097	152158	173762	144276	178090	133902	405496
4843	8.186	726.543	PE P-36:3	PE P-16:0_20:3	[M+H]+	726.543	-0.330331	C41H76NO7P	EtherPE		100	2	3	5	1	89.1	94.8	100	786.59	726.54297:1939238 727.54632:1088284 728.54968:192288	81.06954:14468 83.90756:7053 93.06963:14025 107.08537:10914 109.10121:12606 121.10116:14319 129.05452:11810 135.11703:15740 145.10112:7273 176.52937:8468 205.19489:29292 236.36957:7679 247.48257:7186 266.28397:9286 271.24042:48176 273.25858:8789 279.26755:35743 289.25369:16242 363.28912:1133117 364.26044:408747 438.30011:22165 486.29675:19111 585.52271:151860 708.54041:18877 726.53693:58058	1.00816e+07	5.9142e+06	1.00584e+07	1.05207e+07	1.07782e+07	1.28319e+06	2.21922e+06	4.51049e+06	6.14754e+06	1.02376e+07	6.06709e+06	1.01725e+07	2.31825e+06	1.65262e+07	1.76247e+07	1.33435e+07	981000	3.5858e+06	9.85423e+06	5.2718e+06	1.02372e+07	2.60929e+06	3.8615e+06	2.78276e+06	2.74826e+06	7.00194e+06	476324	1.04045e+07
4880	8.439	728.558	PE P-36:2	PE P-18:1_18:1	[M+H]+	728.559	-0.672561	C41H78NO7P	EtherPE		100	2	3	5	1	92.6	94.3	100	3535.07	728.55817:3808204 729.56152:2115629 730.56488:530042	81.06956:19793 83.08529:12079 95.08525:9753 97.10158:15071 111.38885:7008 121.10052:11665 135.1162:13346 149.13263:8331 175.14783:9476 265.25266:21161 287.27386:11913 292.29959:21793 305.28409:55041 308.29575:16404 332.71451:9286 339.28885:2338678 364.26099:13486 365.3042:28235 390.27655:784555 419.24976:7802 446.30548:11221 462.29858:48853 464.31308:24972 569.52673:19066 587.53851:359185 710.543…	3.9616e+07	2.25747e+07	3.71371e+07	1.96817e+07	1.69879e+07	3.45286e+06	4.32652e+06	2.13246e+07	9.96694e+06	3.94901e+07	2.2762e+07	3.92143e+07	3.0394e+07	1.10325e+08	1.08637e+08	9.52983e+07	3.08698e+06	4.23755e+07	3.96778e+07	1.82281e+07	3.93852e+07	6.69844e+06	1.05462e+07	3.39154e+07	8.12386e+06	9.30218e+06	4.86647e+06	4.00206e+07
4911	9.137	730.574	PE P-36:1	PE P-18:0_18:1	[M+H]+	730.575	-0.83496	C41H80NO7P	EtherPE		100	2	3	5	1	91	93.4	100	4534.35	730.57397:10497375 731.57732:5198874 732.58068:1277901	81.06921:37286 83.08524:19957 95.08511:57126 97.06464:19887 97.10077:43605 107.08522:14921 109.10086:27890 111.11619:32536 121.10044:38147 123.11632:21544 135.11638:49784 149.13202:27836 151.14943:12921 152.03827:10619 155.00908:20255 163.14806:11398 246.7515:14598 247.24249:32377 265.25116:86787 289.28897:55896 294.31458:41574 307.29947:234773 308.29346:38958 312.32538:18716 313.27319:13754 330.…	6.94998e+07	3.63819e+07	7.00171e+07	3.99164e+07	4.14938e+07	9.6022e+06	1.07081e+07	2.57089e+07	2.96654e+07	7.15915e+07	4.03982e+07	7.09055e+07	7.50158e+07	2.85327e+08	1.54657e+08	1.49128e+08	7.07883e+06	7.45807e+07	6.73158e+07	3.55249e+07	7.07185e+07	2.02794e+07	3.01399e+07	8.07257e+07	2.11741e+07	2.43908e+07	7.99007e+06	6.9661e+07
4942	9.875	732.59	PE P-36:0		[M+H]+	732.59	0.245703	C41H82NO7P	EtherPE		100	2	1	3	1	49.5	88.4	100	45.83	732.59009:360014 733.59344:155925 734.5968:0	184.07327:20732 313.27374:40831 313.31454:8786 341.30511:64933 364.26169:17426 369.33466:40710 392.29248:16254 591.56567:19242 612.76764:8233 732.56323:12695	929764	472554	1.00968e+06	576607	528842	460691	402515	1.2792e+06	518638	981796	551061	920130	802315	2.82007e+06	2.49126e+06	1.34654e+06	344921	566391	863711	461047	1.03336e+06	468294	576757	1.33344e+06	545792	446063	244308	982595
4967	7.141	734.512	PE P-37:6	PE P-15:0_22:6	[M+H]+	734.512	-0.0816869	C42H72NO7P	EtherPE		100	2	2	4	1	76.4	89	100	47.35	734.51117:174391 735.51452:80582 736.51788:198009	81.01329:6552 149.27859:9849 184.07339:64331 190.05693:8282 350.24533:34856 385.2731:107136 394.79813:7254 516.45752:7601 593.50397:25840 734.54987:31253	460694	187180	437912	342729	410615	58979.4	10391.9	168114	290930	450882	249510	507897	271319	761301	2.28738e+06	1.19893e+06	68122.2	521613	449377	230546	530451	108662	207374	220958	165836	242407	47981.8	504405
5019	7.572	736.527	PE P-37:5	PE P-17:0_20:5	[M+H]+	736.528	-0.420894	C42H74NO7P	EtherPE		100	2	2	4	1	75.6	88.1	100	50.58	736.5274:230876 737.53075:103374 738.53411:58416	184.07365:30423 186.07794:9168 359.20715:14573 359.25745:117750 378.27673:49240 453.56232:7543 551.50201:15797 595.505:17573 736.56342:35891	645913	278427	574935	472223	359014	1421.04	32181.1	201895	276782	659692	353720	644304	532020	951648	2.18502e+06	1.14649e+06	21647.5	1.04906e+06	623149	382390	690660	92540.6	261693	475433	117506	217795	141195	667601
5054	8.031	738.542	PE P-37:4	PE P-17:0_20:4	[M+H]+	738.543	-1.73314	C42H76NO7P	EtherPE		100	2	3	5	1	95.2	92.4	100	232.54	738.54248:354046 739.54583:146280 740.54919:34962	99.25223:7313 104.54581:7195 145.75826:7644 230.51547:6658 282.61603:8069 361.2735:222575 378.27579:86535 597.52069:31610 738.55188:15532	3.19713e+06	2.18814e+06	3.15977e+06	3.58875e+06	3.57417e+06	945967	1.03964e+06	1.5801e+06	2.79161e+06	3.24859e+06	2.22386e+06	3.35883e+06	3.12262e+06	3.94752e+06	9.57909e+06	5.29433e+06	927618	4.2502e+06	3.12109e+06	1.84228e+06	3.34556e+06	2.07156e+06	3.04132e+06	3.21688e+06	1.98385e+06	2.28019e+06	928598	3.28577e+06
5055	7.913	738.543	PE P-37:4	PE P-17:0_20:4	[M+H]+	738.543	-0.406205	C42H76NO7P	EtherPE		100	2	3	5	1	95.2	90.7	100	150.61	738.54291:397907 739.54626:172453 740.54962:105968	120.48956:6691 215.1678:7840 361.27338:124947 378.27762:45309 597.51886:31214 738.54205:25814	1.96067e+06	1.04724e+06	1.99954e+06	1.54355e+06	1.44477e+06	342551	421515	1.09947e+06	992194	1.97658e+06	1.11015e+06	2.04143e+06	1.44869e+06	2.41525e+06	6.66764e+06	4.15528e+06	342865	2.2309e+06	1.92029e+06	1.03296e+06	2.13407e+06	703179	1.0115e+06	1.52431e+06	776683	906636	507272	2.0358e+06
5096	8.536	740.559	PE P-37:3		[M+H]+	740.559	-0.418603	C42H78NO7P	EtherPE		100	2	1	3	1	77	90.5	100	103.06	740.5589:234858 741.56225:131513 742.56561:49514	103.1671:7653 125.11958:7195 225.66837:8198 349.27362:23144 363.28961:76782 378.27692:24733 392.28839:9291 599.53711:15653 740.54077:15624	1.54975e+06	868579	1.52353e+06	1.98086e+06	2.25414e+06	378753	649372	729381	1.34563e+06	1.59246e+06	915550	1.48307e+06	785316	2.25886e+06	3.08524e+06	2.15545e+06	191004	1.00989e+06	1.50137e+06	650118	1.5572e+06	774331	1.22582e+06	734592	739718	1.2551e+06	113251	1.60711e+06
5129	8.798	742.575	PE P-37:2		[M+H]+	742.575	0.336666	C42H80NO7P	EtherPE		100	2	1	3	1	47	79.5	100	76.83	742.57501:479925 743.57836:184359 744.58172:577964	99.90115:8008 107.10693:6767 107.4867:7224 137.16965:7570 147.35545:7455 184.67934:9112 339.28922:86660 353.3035:55251 364.26031:13875 365.30481:28425 367.32257:16086 378.27371:8382 379.31931:36561 390.27759:14734 404.29407:38384 542.87787:7492 601.55176:40077 683.49829:27706 742.5719:57265	1.97714e+06	1.19594e+06	2.05229e+06	1.23114e+06	1.2523e+06	316838	589124	995118	833997	2.03128e+06	1.17261e+06	1.89504e+06	1.40349e+06	5.6573e+06	4.72363e+06	4.1392e+06	294275	1.32244e+06	1.93908e+06	752855	2.09979e+06	563828	654124	1.45773e+06	577610	805428	137043	1.97109e+06
5165	9.49	744.591	PE P-37:1		[M+H]+	744.59	0.496917	C42H82NO7P	EtherPE		100	2	1	3	1	49.5	90.3	100	68.98	744.59058:826073 745.59393:500972 746.59729:807978	105.68671:7495 133.51588:6946 164.62766:8392 184.07324:17550 194.03308:7571 339.28772:65069 353.30414:146022 364.26294:10624 367.32056:87269 378.27676:33386 381.33609:43810 392.29092:54633 406.30957:30014 585.55524:9068 603.56897:43344 622.27509:7185 744.58453:29393	1.90572e+06	1.06963e+06	1.97318e+06	1.16157e+06	1.09346e+06	366636	499887	958368	815109	2.02437e+06	1.15926e+06	1.9167e+06	1.77872e+06	7.2834e+06	3.96261e+06	3.2674e+06	347758	1.63409e+06	1.77797e+06	926791	1.97407e+06	501658	727958	2.43558e+06	738681	725806	276069	1.95879e+06
5188	6.934	746.511	PE P-38:7	PE P-16:1_22:6	[M+H]+	746.512	-0.576013	C43H72NO7P	EtherPE		100	2	2	4	1	85.3	92.6	100	14.44	746.51105:115026 747.5144:48128 748.51776:28309	102.80329:8261 103.99995:7706 184.07234:9082 362.24527:21903 385.27249:65027 492.7377:7614 605.49054:8898 746.55481:7412	444057	200842	495295	272988	413131	44151.6	24591.8	208505	261725	451132	211916	476334	204507	576789	2.44725e+06	1.43136e+06	21259	361844	432121	218189	493069	83116.2	134034	134549	101074	182319	29588.8	456464
5228	7.294	748.526	PE P-38:6	PE P-18:1_20:5	[M+H]+	748.528	-1.46955	C43H74NO7P	EtherPE		100	2	3	5	1	82	95.6	100	941.07	748.52686:1523732 749.53021:742382 750.53357:213208	81.06992:8945 95.08539:15640 107.08508:11070 109.10101:10954 119.08578:10636 121.10096:10456 131.08565:10566 135.11725:8609 145.10184:9933 147.11723:7383 159.11613:9111 184.0739:38840 185.13277:12309 201.16255:11334 267.21158:9175 292.29828:9818 305.28235:16019 359.25797:748649 361.27414:31524 387.29462:9481 388.26248:15223 390.27661:270926 464.3157:17938 482.26462:13920 607.5083:142282 614.27893…	5.53462e+06	3.0954e+06	5.82474e+06	2.45608e+06	2.37348e+06	423925	386458	3.18115e+06	1.54204e+06	5.79347e+06	2.93681e+06	5.93249e+06	4.6199e+06	7.87524e+06	2.24902e+07	1.34559e+07	406062	8.11393e+06	5.13449e+06	2.84082e+06	5.79179e+06	857452	1.37319e+06	3.46637e+06	841896	1.08714e+06	1.22238e+06	5.98886e+06
5229	7.474	748.527	PE P-38:6	PE P-16:0_22:6	[M+H]+	748.528	-1.06877	C43H74NO7P	EtherPE		100	2	3	5	1	92.7	94.5	100	6419.25	748.52722:10497670 749.53057:5218656 750.53393:1413440	79.05418:19320 81.06992:48250 82.19305:8489 83.08515:26244 93.06957:35794 93.86005:8676 95.08559:68299 97.06451:17770 97.10105:19680 105.06989:19090 107.08531:38622 109.10084:36511 117.07021:18547 119.08543:40549 121.1011:46075 123.11686:14648 131.08531:24601 133.10074:31012 135.11623:42239 143.08559:17842 145.10075:24038 147.08031:10987 147.11636:19014 149.13237:15413 151.33199:8781 154.90778:87…	4.2083e+07	2.42749e+07	4.33999e+07	3.07003e+07	3.90849e+07	6.59797e+06	7.6161e+06	2.44458e+07	2.46687e+07	4.25546e+07	2.45013e+07	4.42475e+07	1.92015e+07	6.66053e+07	1.41946e+08	9.38441e+07	6.227e+06	3.14054e+07	4.07037e+07	2.50222e+07	4.49652e+07	1.24133e+07	1.96138e+07	1.88092e+07	1.48186e+07	2.37762e+07	4.12762e+06	4.50096e+07
5263	7.923	750.542	PE P-38:5	PE P-18:0_20:5	[M+H]+	750.543	-1.05257	C43H76NO7P	EtherPE		100	2	3	5	1	79.6	94.2	100	1463.82	750.54248:4477166 751.54583:2233270 752.54919:534232	79.05392:19239 81.06969:37847 85.06461:13918 91.05434:17285 93.06953:30798 95.08537:41824 97.06447:22525 97.10075:17422 105.06964:29709 107.08542:39715 109.10122:26624 117.06982:27435 119.08526:31143 119.44088:7954 121.10075:42505 123.11674:12252 129.05469:17371 129.06898:18254 130.30214:8350 131.08533:35705 133.10144:23753 135.11703:33322 141.84564:7771 143.08556:13230 145.10124:25985 147.11673:…	1.91578e+07	1.13917e+07	1.92627e+07	1.49268e+07	1.38236e+07	2.53113e+06	3.08055e+06	9.39728e+06	9.63259e+06	1.94039e+07	1.17923e+07	1.97751e+07	1.87507e+07	3.41527e+07	5.6306e+07	3.80439e+07	2.75607e+06	2.84268e+07	1.88152e+07	1.01569e+07	2.10927e+07	5.92463e+06	9.70242e+06	1.60436e+07	6.26411e+06	8.47798e+06	3.97131e+06	1.95292e+07
5264	7.726	750.542	PE P-38:5	PE P-18:1_20:4	[M+H]+	750.543	-0.97263	C43H76NO7P	EtherPE		100	2	3	5	1	80.1	95	100	5418.52	750.54199:4513286 751.54534:2356022 752.5487:597051	79.05363:9495 81.06961:34692 85.06464:16714 91.05405:14594 91.70987:7501 93.07014:13305 95.0853:34579 97.06451:23512 97.1006:9669 97.20012:7807 105.07021:10372 107.08547:17150 109.10103:19694 117.06962:21034 117.59472:9258 119.08514:33769 121.10104:32064 121.48487:8534 123.08076:8868 123.11682:10913 129.05447:14540 131.08586:17759 133.10104:32065 135.11667:20046 142.32108:7487 143.08519:8363 147.…	6.88612e+07	3.76735e+07	6.88046e+07	4.40931e+07	4.40019e+07	8.32896e+06	9.07952e+06	3.8035e+07	2.74968e+07	6.98957e+07	3.86657e+07	7.18286e+07	4.47176e+07	1.09523e+08	2.36717e+08	1.5392e+08	8.59492e+06	7.17822e+07	6.72172e+07	3.77129e+07	7.45705e+07	2.00901e+07	2.77405e+07	4.23754e+07	1.94935e+07	2.39991e+07	1.27544e+07	7.07595e+07
5265	8.449	750.543	PE P-38:5	PE P-18:0_20:5	[M+H]+	750.543	-0.479653	C43H76NO7P	EtherPE		100	2	2	4	1	61.9	90.7	100	127.72	750.54285:382261 751.5462:214058 752.54956:74373	83.32922:6565 84.42591:7109 98.0397:7080 106.91571:7181 109.10178:7169 147.25949:7345 275.09897:8555 359.25729:186194 361.27417:39449 364.26096:28362 368.96173:8722 387.28925:78468 390.2775:20966 392.29312:58207 482.27097:9513 609.52362:33093 750.57977:32292	1.56105e+06	1.68964e+06	1.92581e+06	573069	563584	197597	121350	1.97345e+06	363818	1.57384e+06	1.15691e+06	1.77138e+06	1.15276e+06	1.29247e+06	2.07334e+06	1.92353e+06	179916	2.0305e+06	1.53334e+06	1.06423e+06	1.53883e+06	404697	484448	1.74525e+06	352970	592000	543165	1.62007e+06
5296	9.13	752.558	PE P-38:4	PE P-18:0_20:4	[M+H]+	752.559	-1.14277	C43H78NO7P	EtherPE		100	2	3	5	1	88.7	94.6	100	403.26	752.55804:3663192 753.56139:1713184 754.56475:424198	81.06981:15237 85.06454:8427 91.05424:16695 93.06972:11668 95.08511:23602 97.06476:12221 97.10143:9860 105.06959:15447 107.08549:13257 109.10123:13116 117.06959:16676 119.08521:19530 119.75888:8661 121.10113:12306 129.05441:16225 131.086:19442 133.10043:61067 135.11656:12305 141.86813:7241 147.11679:12153 149.13225:10721 157.10025:9715 175.14909:10234 189.16365:8839 200.27103:9004 201.16357:15583…	4.74177e+06	3.97736e+06	4.91744e+06	3.71787e+06	3.67799e+06	1.37562e+06	1.79157e+06	2.37244e+06	3.38657e+06	4.47998e+06	3.71323e+06	4.78523e+06	5.45017e+06	6.74579e+06	5.35534e+06	6.00747e+06	1.20319e+06	6.32507e+06	4.83552e+06	3.56312e+06	5.34746e+06	2.82688e+06	3.17369e+06	5.84548e+06	2.61084e+06	2.87537e+06	1.0991e+06	5.09465e+06
5297	8.394	752.559	PE P-38:4	PE P-18:0_20:4	[M+H]+	752.559	-0.491656	C43H78NO7P	EtherPE		100	2	3	5	1	89.2	94.7	100	9246.27	752.55823:26604702 753.56158:13776641 754.56494:3580142	79.05355:21483 81.06979:43397 83.08466:29058 85.0639:24467 85.10009:12542 91.05328:29433 93.06923:22135 94.41711:8945 95.08553:51532 97.06385:30312 97.10033:21743 105.06964:18497 107.08473:37022 109.10143:45119 111.11644:12559 117.06924:27031 119.08563:62535 121.101:49624 123.11599:28362 129.05403:24194 129.06931:20202 131.08476:39480 133.10007:39027 135.11722:41964 143.0858:15994 145.10083:14669…	1.10919e+08	6.44415e+07	1.04851e+08	1.22701e+08	1.24027e+08	2.45309e+07	2.50795e+07	5.46246e+07	8.27385e+07	1.10336e+08	6.61498e+07	1.10134e+08	1.0273e+08	1.53735e+08	2.95699e+08	2.19091e+08	1.94836e+07	1.53868e+08	1.11215e+08	5.24328e+07	1.10353e+08	5.38777e+07	9.66046e+07	1.00918e+08	5.74874e+07	6.72125e+07	3.18417e+07	1.12377e+08
5298	8.19	752.559	PE P-38:4	PE P-16:0_22:4	[M+H]+	752.559	0.491656	C43H78NO7P	EtherPE		100	2	3	5	1	89.5	94	100	1421.84	752.55853:1903965 753.56188:935830 754.56524:258124	95.08536:12666 135.11624:9595 139.6823:8615 151.87477:7525 166.71069:7461 220.3902:7899 266.28571:8949 279.26822:29411 363.28958:44188 364.26089:293360 389.30475:1051148 390.27686:12055 438.29642:14658 512.31274:20075 601.70068:8102 611.53986:168428 654.50391:9312 734.54401:17734 752.55603:40456	2.23182e+07	1.29379e+07	2.21779e+07	1.97647e+07	2.00257e+07	4.51639e+06	5.77314e+06	1.19059e+07	1.22714e+07	2.24347e+07	1.30699e+07	2.16505e+07	1.06258e+07	3.34715e+07	5.48029e+07	4.07344e+07	4.44857e+06	1.52666e+07	2.20932e+07	1.1217e+07	2.19618e+07	7.13416e+06	1.19755e+07	1.2899e+07	9.78881e+06	1.19363e+07	2.68065e+06	2.28304e+07
5341	8.743	754.574	PE P-38:3	PE P-16:0_22:3	[M+H]+	754.575	-0.63612	C43H80NO7P	EtherPE		100	2	3	5	1	86.9	94.3	100	1567.26	754.57312:1625020 755.57647:917799 756.57983:274668	83.20611:7288 95.08585:8247 107.05401:8358 133.42302:7360 139.60078:7089 266.28464:7714 279.26883:18048 363.28925:90698 364.26068:288188 365.30518:10023 391.3204:934894 392.29254:30403 438.10571:7021 438.29962:10593 475.75797:8013 514.32031:17045 613.55432:139622 736.56512:11229 754.57507:36926	1.94219e+07	1.1598e+07	1.97245e+07	2.22066e+07	2.39706e+07	3.60027e+06	4.81664e+06	1.13091e+07	1.21104e+07	1.98018e+07	1.22083e+07	1.96074e+07	8.8313e+06	4.1146e+07	3.19956e+07	3.02017e+07	3.27432e+06	1.03923e+07	1.90164e+07	9.59593e+06	2.07738e+07	5.54997e+06	1.02582e+07	1.53694e+07	9.38229e+06	1.45897e+07	1.5911e+06	1.97207e+07
5342	8.937	754.575	PE P-38:3	PE P-18:0_20:3	[M+H]+	754.575	0.079515	C43H80NO7P	EtherPE		100	2	3	5	1	88.5	94.6	100	2297.73	754.57428:3353701 755.57763:1872198 756.58099:513753	81.06968:29057 83.0853:18684 85.06443:18234 93.06982:23801 95.08527:22192 97.10072:14035 97.38302:8915 105.06982:14278 107.08562:16488 109.10109:25155 119.08553:13142 121.10085:29016 123.11697:9869 129.05437:19197 135.11661:25710 149.1317:10368 159.11655:17998 160.97205:8764 205.19444:81660 271.24179:124044 273.25748:12597 287.23483:19975 289.25217:33609 289.28827:12430 294.31543:22568 307.2998:6…	2.4476e+07	1.43483e+07	2.46831e+07	3.68723e+07	4.13575e+07	4.82631e+06	6.11772e+06	8.34356e+06	2.32266e+07	2.49851e+07	1.49408e+07	2.5261e+07	8.80557e+06	4.36649e+07	4.00311e+07	3.35442e+07	2.58477e+06	1.15844e+07	2.3893e+07	1.31492e+07	2.63497e+07	1.07293e+07	1.75252e+07	1.13465e+07	1.14636e+07	2.23244e+07	1.29961e+06	2.56715e+07
5382	9.191	756.59	PE P-38:2	PE P-18:1_20:1	[M+H]+	756.59	-0.409733	C43H82NO7P	EtherPE		100	2	3	5	1	72	93.2	100	309.96	756.5899:4464284 757.59325:2129394 758.59661:1129770	81.06952:10502 88.07579:8493 95.08515:13602 97.10141:8963 109.10115:14764 110.69867:8603 121.10155:12333 123.22231:7829 135.11658:11951 150.80196:8027 190.04482:8130 279.26755:16773 287.27399:11054 290.37375:8103 292.29916:12623 293.28363:24590 305.28516:45108 336.32538:19704 339.28925:310002 357.19101:8553 364.26019:127751 365.30334:51001 367.3204:1707929 390.27652:611520 391.8992:8449 392.29156…	1.59004e+07	8.26823e+06	1.61519e+07	1.09664e+07	9.40289e+06	1.69882e+06	2.73461e+06	6.96961e+06	5.56903e+06	1.63624e+07	9.43943e+06	1.63578e+07	8.92484e+06	6.54165e+07	3.05944e+07	3.4956e+07	1.67047e+06	9.41985e+06	1.54281e+07	8.30901e+06	1.66235e+07	2.85487e+06	4.58649e+06	1.03925e+07	4.59597e+06	5.68322e+06	912533	1.58347e+07
5383	9.201	756.59	PE P-38:2	PE P-18:1_20:1	[M+H]+	756.59	-0.317213	C43H82NO7P	EtherPE		100	2	3	5	1	80.8	92.1	100	348.93	756.59015:2800486 757.5935:1424518 758.59686:438126	88.0756:9274 135.11757:12588 163.13605:7420 279.27164:10041 293.28461:12816 305.28415:24404 333.31949:8863 339.28879:196632 364.26349:25436 367.32062:1234664 390.27676:469492 393.33597:85689 418.30679:84600 447.28806:8681 464.31271:16291 490.33023:28071 597.56:11985 615.5697:283640 693.47498:7634 738.58087:24605 756.58777:74922	1.60379e+07	8.45126e+06	1.60942e+07	9.57922e+06	8.2176e+06	1.53394e+06	2.22834e+06	7.04141e+06	4.95517e+06	1.64768e+07	9.48785e+06	1.65985e+07	8.94205e+06	6.38222e+07	3.12923e+07	3.50761e+07	1.53118e+06	9.48395e+06	1.55993e+07	8.51868e+06	1.67057e+07	2.41686e+06	3.82059e+06	1.03781e+07	3.91147e+06	4.78674e+06	945606	1.59394e+07
5433	9.885	758.605	PE P-38:1	PE P-18:0_20:1	[M+H]+	758.606	-0.474555	C43H84NO7P	EtherPE		100	2	3	5	1	74	93.9	100	608.98	758.60553:3815130 759.60888:2184148 760.61224:561873	81.06979:15630 93.43584:8090 95.08525:23253 97.06438:10112 97.10101:18848 100.5652:7631 107.58517:7909 109.10131:16325 121.10181:13919 123.11674:9127 135.11646:14630 149.13266:10954 279.26904:19733 289.28751:13913 293.28494:31490 294.31595:9270 307.29855:84755 336.32562:13778 339.28879:161544 364.26065:148546 367.32034:2208831 369.336:99054 390.27621:30046 392.29227:733991 395.35168:464300 420.32…	1.48469e+07	7.26239e+06	1.57686e+07	1.08715e+07	8.73288e+06	3.51411e+06	4.06037e+06	1.0659e+07	6.10595e+06	1.57046e+07	8.2649e+06	1.47751e+07	8.37276e+06	7.3625e+07	2.46002e+07	2.55856e+07	3.41969e+06	8.59946e+06	1.37484e+07	6.59087e+06	1.67248e+07	3.24891e+06	4.54968e+06	1.60755e+07	5.8728e+06	5.90942e+06	1.25398e+06	1.57474e+07
5480	10.604	760.623	PE P-38:0		[M+H]+	760.622	2.16927	C43H86NO7P	EtherPE		100	2	1	3	1	71.3	88.2	100	37.37	760.62158:165369 761.62493:94784 762.62829:22911	85.15499:9373 125.19651:7284 184.07346:33445 364.26028:11476 369.33676:81851 392.29102:28874 397.3685:17231 619.6015:19285 646.29791:7712 760.58716:24236	420265	239319	425857	261572	212379	193541	228692	559265	214587	438665	246247	200674	343209	2.39832e+06	946523	526064	159303	346314	400981	235974	432058	146372	223623	574001	216908	193473	72534.3	428037
5507	7.828	762.543	PE P-39:6	PE P-17:0_22:6	[M+H]+	762.543	-0.314736	C44H76NO7P	EtherPE		100	2	3	5	1	65.5	95.3	100	265.02	762.54254:939494 763.54589:506515 764.54925:711928	100.88099:7192 114.13616:7923 136.42973:7759 184.07312:17840 280.2981:8978 293.28378:8219 378.27631:175382 385.27353:578160 499.9523:7938 508.2847:9770 563.26544:8237 577.51807:214895 581.84772:7589 605.54773:9389 621.52863:64514 744.53156:10505 762.56934:37822	3.50177e+06	1.94043e+06	3.50993e+06	2.95317e+06	3.39105e+06	568672	980207	1.69242e+06	2.47715e+06	3.64452e+06	2.17551e+06	3.66579e+06	2.80875e+06	5.31926e+06	1.06357e+07	6.48452e+06	604598	4.03838e+06	3.28991e+06	1.73249e+06	3.75251e+06	1.57387e+06	2.39755e+06	2.48086e+06	1.64027e+06	2.22157e+06	423555	3.74159e+06
5540	8.072	764.557	PE P-39:5		[M+H]+	764.559	-2.23659	C44H78NO7P	EtherPE		100	2	1	3	1	56	89.7	100	169.46	764.55914:184779 765.56249:121790 766.56585:39521	84.54147:6889 110.97435:8675 184.07326:19866 185.07828:8250 224.80916:8298 361.2735:42325 378.27682:26762 387.28937:93892 404.29456:10021 413.617:9145 579.53113:31970 623.53961:13563 764.6037:19816	2.08112e+06	1.47352e+06	2.14961e+06	1.3849e+06	1.34805e+06	386030	618805	1.54028e+06	1.15937e+06	2.14002e+06	1.46997e+06	1.98248e+06	1.99475e+06	3.37892e+06	6.26798e+06	3.47994e+06	516843	2.64892e+06	1.98482e+06	1.27938e+06	2.15687e+06	759739	1.12478e+06	1.93842e+06	820722	1.06024e+06	499445	2.22917e+06
5578	8.543	766.575	PE P-39:4		[M+H]+	766.575	0.326126	C44H80NO7P	EtherPE		100	2	1	3	1	83.6	88.6	100	108.16	766.57593:260007 767.57928:151819 768.58264:81858	134.57588:6818 152.47391:7045 329.31744:7997 378.27637:34503 389.30481:118089 403.32156:8326 625.55286:23100 652.8634:8072 766.56757:31854	2.13917e+06	1.17305e+06	2.06656e+06	2.02908e+06	2.57627e+06	592786	768439	1.09547e+06	1.48629e+06	2.16346e+06	1.23206e+06	2.12874e+06	1.55687e+06	3.07201e+06	5.83296e+06	3.99932e+06	543400	2.18477e+06	2.10569e+06	985616	2.14469e+06	936490	1.74651e+06	1.89498e+06	1.35318e+06	1.43133e+06	396991	2.19447e+06
5579	8.433	766.575	PE P-39:4	PE P-17:0_22:4	[M+H]+	766.575	0.560937	C44H80NO7P	EtherPE		100	2	2	4	1	81.1	84.3	100	61.91	766.57465:172856 767.578:85851 768.58136:35680	91.72996:7086 105.40709:6566 139.45064:7439 167.90938:7245 378.27374:16290 389.30612:62754 454.27136:7224 625.55145:16057 766.53351:25195	789179	447782	699101	890970	856407	150194	227114	376080	509568	811521	505735	804490	402327	1.09344e+06	2.13364e+06	1.40417e+06	142263	637089	758924	288653	832566	258034	490355	433806	478639	527658	195800	828827
5580	8.766	766.576	PE P-39:4		[M+H]+	766.575	2.30897	C44H80NO7P	EtherPE		100	2	1	3	1	80.8	87	100	73.85	766.57629:280633 767.57964:151519 768.583:168301	132.20557:10021 151.58426:7776 184.07399:10682 190.12712:6948 267.69662:8145 357.28314:8602 361.27396:109623 375.28604:12843 406.30771:40256 625.54773:21976 766.59009:35882	791474	476745	768568	932157	1.31164e+06	252897	302231	410288	826865	798519	505281	760801	761545	717162	1.86816e+06	1.33851e+06	216015	839867	786481	394097	852186	490179	832248	825157	552113	771387	107460	790995
5621	9.109	768.591	PE P-39:3		[M+H]+	768.59	1.66538	C44H82NO7P	EtherPE		100	2	1	3	1	64	77.7	100	162.07	768.59058:287327 769.59393:159222 770.59729:92006	139.74318:8161 164.0081:11109 189.68884:8688 363.28778:9870 364.2616:11458 378.27539:45030 379.32043:8780 391.32037:118643 394.12653:7595 405.33594:33302 435.93478:7498 520.84814:8633 627.54852:49188 709.5174:13323 768.57001:90763	2.21416e+06	1.11095e+06	2.16015e+06	3.47822e+06	4.36486e+06	615604	771253	676019	2.336e+06	2.34359e+06	1.28248e+06	2.2696e+06	857363	3.04753e+06	3.64243e+06	2.78921e+06	456990	1.01816e+06	2.07438e+06	1.09606e+06	2.21236e+06	1.22088e+06	2.42986e+06	1.14304e+06	2.05287e+06	2.27789e+06	199103	2.26035e+06
5659	9.583	770.606	PE P-39:2		[M+H]+	770.606	0.0778608	C44H84NO7P	EtherPE		100	2	1	3	1	72.8	80.5	100	61.43	770.60565:154120 771.609:51366 772.61236:158284	81.56676:7124 198.56163:8686 202.47954:7690 209.07767:7629 379.31998:75503 392.29178:22642 393.33707:22867 452.43167:7576 629.5705:28917	1.19749e+06	604941	1.27252e+06	883523	808883	218550	440502	745932	543622	1.26485e+06	694657	1.25173e+06	643592	4.92975e+06	2.43898e+06	2.05677e+06	269622	644880	1.12872e+06	492121	1.33443e+06	278193	384587	1.30352e+06	532094	500466	69571.6	1.21405e+06
5724	7.537	774.542	PE P-40:7	PE P-18:1_22:6	[M+H]+	774.543	-1.32982	C45H76NO7P	EtherPE		100	2	3	5	1	95	94.2	100	5133.2	774.54218:3612482 775.54553:1786553 776.54889:489119	81.06947:7091 93.06992:9217 95.08535:10125 107.08593:9380 109.60416:8588 129.06836:7424 148.72893:6869 184.07353:10576 268.83215:8695 292.30658:8167 305.28302:8676 314.08789:8365 385.2735:916558 390.2767:293788 508.2915:10234 508.95065:9045 633.52295:107557 756.5423:11593 774.54871:42718	4.09651e+07	2.3472e+07	4.13126e+07	2.58673e+07	3.03629e+07	5.81674e+06	4.62987e+06	2.74087e+07	1.95958e+07	4.15231e+07	2.35587e+07	4.27519e+07	2.48939e+07	5.28757e+07	1.56715e+08	1.10452e+08	5.08542e+06	4.0149e+07	3.96267e+07	2.39907e+07	4.40116e+07	1.36067e+07	1.7575e+07	2.42266e+07	1.47203e+07	1.92628e+07	5.23033e+06	4.4415e+07
5758	8.912	776.558	PE P-40:6	PE P-18:0_22:6	[M+H]+	776.559	-1.72556	C45H78NO7P	EtherPE		100	2	3	5	2	92.2	94.1	100	177.51	776.55762:1472596 777.56097:748219 778.56433:245621	95.08582:11883 99.31037:8703 145.0993:9541 147.11768:8824 184.0741:8990 193.37582:7371 294.31393:11026 307.29788:40209 385.27344:1127303 392.29202:370752 466.33069:17397 508.2829:19999 635.5387:123160 758.54816:15197 776.55688:48499	2.18463e+06	2.18783e+06	2.25182e+06	3.0223e+06	3.41044e+06	1.10326e+06	1.31146e+06	1.63804e+06	2.93344e+06	2.07944e+06	1.99114e+06	2.16746e+06	1.53889e+06	1.36315e+06	2.30512e+06	2.06471e+06	841740	1.77392e+06	2.27412e+06	2.03403e+06	2.35615e+06	2.15972e+06	2.71399e+06	1.90667e+06	2.13296e+06	3.13672e+06	498399	2.20719e+06
5759	7.761	776.558	PE P-40:6	PE P-18:1_22:5	[M+H]+	776.559	-1.18472	C45H78NO7P	EtherPE		100	2	3	5	1	88.4	93.5	100	1092.17	776.55823:6979301 777.56158:3646608 778.56494:1056751	83.08527:12181 91.05373:9477 93.06967:19553 95.0853:32206 97.10082:17894 105.07005:11329 107.08531:16390 109.101:23891 119.08545:18273 121.1011:35168 123.11681:26550 131.08507:18058 133.10104:26127 135.11678:27278 145.10048:17474 147.11626:14266 149.13232:14561 159.11562:12961 161.13281:24228 169.10088:8364 173.13249:10029 175.14853:17219 184.07367:32793 287.27579:12364 292.29974:19569 305.28458:…	1.85564e+07	1.01805e+07	1.83686e+07	8.92483e+06	8.34368e+06	1.77025e+06	2.23209e+06	9.63045e+06	5.35915e+06	1.89803e+07	1.09656e+07	1.88823e+07	1.34107e+07	3.24458e+07	6.80829e+07	3.76878e+07	2.35035e+06	2.04767e+07	1.79834e+07	9.85012e+06	1.99369e+07	3.52475e+06	5.2412e+06	1.1837e+07	4.44023e+06	4.92108e+06	2.03624e+06	1.90496e+07
5760	8.176	776.558	PE P-40:6	PE P-18:0_22:6	[M+H]+	776.559	-0.785517	C45H78NO7P	EtherPE		100	2	3	5	1	93.2	94.5	100	7860.28	776.55768:8403417 777.56103:4112182 778.56439:1398960	83.0854:14496 86.56189:8578 91.05407:20412 93.06969:22195 95.08536:29327 105.07021:19343 107.0854:20839 109.10138:22671 117.06978:19603 119.08538:27782 121.10115:31279 123.1171:16279 131.08559:18035 133.10095:20595 135.11682:21314 145.10152:14201 147.11684:16693 149.13312:12764 159.11705:14319 161.13255:14930 169.10144:11878 173.1322:9006 175.11281:9301 184.07338:84409 185.13277:9038 187.14793:13…	7.92013e+07	4.64474e+07	8.01264e+07	7.2288e+07	9.13963e+07	1.57097e+07	1.67657e+07	4.05393e+07	6.59712e+07	7.93789e+07	4.76634e+07	7.94733e+07	7.0361e+07	1.29446e+08	2.17761e+08	1.73071e+08	1.43527e+07	1.0115e+08	7.8676e+07	4.09907e+07	7.89596e+07	4.31064e+07	6.72843e+07	6.6192e+07	4.46587e+07	5.78675e+07	1.1482e+07	8.0779e+07
5801	7.873	778.571	PE P-40:5	PE P-18:1_22:4	[M+H]+	778.575	-4.22569	C45H80NO7P	EtherPE		100	2	3	5	1	40.2	50	100	143.8	778.57117:487488 779.57452:191176 780.57788:27914	97.10139:8000 141.46938:7433 213.38092:8614 308.37366:7695 387.28867:37377 388.29376:56736 389.29697:48051 390.27997:15175 391.28:17963 392.28943:8421 408.23654:8056 502.03479:7964 593.54077:16482 637.55316:271017 778.56659:14459	1.60085e+06	900470	1.4846e+06	711050	645837	174178	377800	992694	519461	1.63607e+06	933820	1.55575e+06	989069	5.26111e+06	4.62898e+06	3.04132e+06	230373	1.26824e+06	1.54548e+06	826969	1.74356e+06	311893	135160	1.1817e+06	480692	6088.8	155179	1.67595e+06
5802	8.417	778.574	PE P-40:5	PE P-18:0_22:5	[M+H]+	778.575	-1.09174	C45H80NO7P	EtherPE		100	2	3	5	1	90.1	93.7	100	3371.21	778.57367:3266943 779.57702:1920265 780.58038:495242	95.08554:19113 97.10101:10956 109.10136:16779 121.10092:17386 131.0851:9135 135.11618:12295 155.01003:9106 183.11736:8616 201.16391:8153 250.18181:9197 294.3161:12026 307.30093:44522 331.05505:7864 361.27325:33079 364.26315:19360 387.28931:2074523 388.28833:10464 389.30392:30137 390.27448:12755 392.29227:613443 415.32208:51305 466.33057:26830 510.29742:33819 593.5517:10094 619.54205:11381 637.553…	4.17129e+07	2.42911e+07	3.97298e+07	2.91947e+07	3.21518e+07	6.64568e+06	9.30824e+06	1.86144e+07	1.92252e+07	4.10439e+07	2.4805e+07	4.05721e+07	3.7311e+07	1.01357e+08	1.14307e+08	6.89193e+07	7.05779e+06	5.60386e+07	4.23704e+07	1.94822e+07	4.10936e+07	9.90032e+06	1.90628e+07	3.28413e+07	1.48271e+07	1.68735e+07	6.89216e+06	4.18726e+07
5803	8.674	778.574	PE P-40:5	PE P-18:0_22:5	[M+H]+	778.575	-0.860548	C45H80NO7P	EtherPE		100	2	3	5	1	86.6	94.3	100	469.78	778.57367:1252871 779.57702:709879 780.58038:198416	176.33673:8145 189.34666:9112 294.31433:8225 307.29984:18021 359.25958:11638 387.28891:806856 389.30426:10107 390.27692:10661 392.29184:277092 466.3277:9046 510.29852:18282 637.55347:99370 734.14459:7576 760.56738:14801 778.59009:31660	6.70884e+06	3.80451e+06	6.50118e+06	8.28771e+06	1.34951e+07	1.95875e+06	1.99268e+06	4.31217e+06	8.22751e+06	6.72709e+06	4.53896e+06	7.30282e+06	4.86439e+06	8.55516e+06	1.3407e+07	1.23305e+07	1.44701e+06	5.15928e+06	6.5217e+06	3.35392e+06	7.3537e+06	4.75828e+06	7.35871e+06	5.29236e+06	6.10218e+06	8.3538e+06	784606	7.26401e+06
5804	9.194	778.574	PE P-40:5	PE P-18:0_22:5	[M+H]+	778.575	-0.783484	C45H80NO7P	EtherPE		100	2	3	5	1	89.9	91.5	100	92.36	778.57336:1056262 779.57671:576115 780.58007:189582	81.6057:6839 89.81965:8622 96.98411:7206 97.10136:9308 307.29871:26023 361.27368:38648 387.28891:888509 389.30695:16404 392.29166:255641 418.30875:20991 466.3299:16026 510.29645:16665 637.55536:149393 778.58221:44228	1.60843e+06	1.34655e+06	1.6413e+06	1.28281e+06	1.25058e+06	369774	583309	866656	879463	1.47888e+06	1.22238e+06	1.73653e+06	1.183e+06	2.48555e+06	2.07374e+06	2.00365e+06	369807	1.24558e+06	1.67665e+06	1.13899e+06	1.84655e+06	521356	639688	1.18764e+06	718404	888855	174808	1.70309e+06
5838	8.916	780.59	PE P-40:4	PE P-18:1_22:3	[M+H]+	780.59	0	C45H82NO7P	EtherPE		100	2	3	5	1	90.6	94.7	100	1203.08	780.59015:2214328 781.5935:1112871 782.59686:293960	83.08521:11750 93.07041:7873 95.08534:27217 97.10074:11572 109.10103:15393 121.10102:13595 123.1168:10471 141.34425:8365 156.92009:9589 176.44157:7123 185.1312:8489 185.28081:7478 292.29929:11469 305.28384:33740 315.26804:8861 317.28491:11208 360.32379:13338 364.26019:18943 389.30313:27996 390.27692:509044 391.32074:1646359 392.28992:9711 417.33728:52253 464.3136:19757 490.73691:8304 514.32678:42…	2.57541e+07	1.46142e+07	2.53826e+07	2.67827e+07	3.75913e+07	7.72206e+06	8.62927e+06	9.12427e+06	2.23652e+07	2.63962e+07	1.57747e+07	2.67848e+07	2.13598e+07	3.77873e+07	5.73229e+07	4.67272e+07	6.84604e+06	2.73477e+07	2.50154e+07	1.37966e+07	2.70205e+07	1.27054e+07	2.38263e+07	2.61879e+07	1.981e+07	1.84794e+07	2.87244e+06	2.6121e+07
5839	9.175	780.591	PE P-40:4	PE P-20:0_20:4	[M+H]+	780.59	0.474	C45H82NO7P	EtherPE		100	2	3	5	1	69.9	96.3	100	400.36	780.59076:910270 781.59411:470665 782.59747:161512	94.98812:7757 95.08545:10015 115.99897:8784 129.38461:8212 130.59897:8412 143.68481:7000 158.40324:7492 217.99855:8234 269.22751:9723 322.34894:7883 361.27362:393179 389.3046:135516 391.31921:13862 392.29147:41183 420.3241:150910 432.66394:9887 484.28159:15523 624.1452:8025 639.57196:62792 780.59186:30125	6.97684e+06	3.78914e+06	7.38481e+06	8.67474e+06	1.26979e+07	1.99265e+06	2.37092e+06	2.52377e+06	7.30008e+06	7.13701e+06	4.12448e+06	6.94094e+06	6.45153e+06	7.23239e+06	1.35834e+07	1.27679e+07	1.51201e+06	7.07406e+06	6.84159e+06	3.70531e+06	7.16629e+06	4.18118e+06	6.69236e+06	5.62176e+06	5.44239e+06	7.74394e+06	1.28292e+06	6.8806e+06
5876	9.489	782.605	PE P-40:3	PE P-18:0_22:3	[M+H]+	782.606	-0.383335	C45H84NO7P	EtherPE		100	2	3	5	1	93.5	94.4	100	1331.07	782.60608:4096852 783.60943:2125213 784.61279:645506	83.08496:8352 95.0851:19298 97.10101:8327 109.10098:11537 113.56882:9027 121.10075:13619 123.11699:8987 135.1171:21652 149.13269:10039 211.25554:9724 217.19601:10974 260.6673:10454 289.29004:11173 294.31561:22406 307.29889:78410 315.26895:13459 317.28378:15284 363.29022:24039 391.32028:2837779 392.29196:948715 393.33859:10344 419.35577:11198 420.32172:13524 448.32101:14578 457.95584:8588 466.3297…	2.43487e+07	1.35702e+07	2.50076e+07	4.45054e+07	5.52587e+07	8.83957e+06	8.31506e+06	9.8353e+06	2.98237e+07	2.54578e+07	1.50185e+07	2.4559e+07	9.61792e+06	2.99851e+07	3.09433e+07	3.11837e+07	6.15221e+06	1.08019e+07	2.31752e+07	1.24874e+07	2.63873e+07	1.56333e+07	2.83727e+07	1.48009e+07	3.05107e+07	3.17424e+07	1.3157e+06	2.55866e+07
5877	8.945	782.606	PE P-40:3	PE P-18:1_22:2	[M+H]+	782.606	0.549446	C45H84NO7P	EtherPE		100	2	3	5	1	38.6	38.5	100	130.47	782.60657:616373 783.60992:276954 784.61328:79400	91.82279:7421 92.49622:7519 114.09895:7619 115.44865:7526 119.08098:8560 145.9864:7351 152.21184:7342 250.58745:8336 309.31537:8662 389.30396:16502 390.30704:41865 391.3121:26333 393.29517:10144 641.58545:511471 782.56366:50681	4.56438e+06	2.48328e+06	4.3618e+06	4.06403e+06	5.84854e+06	1.16896e+06	1.59893e+06	1.9638e+06	3.44013e+06	4.68823e+06	2.72061e+06	4.75196e+06	3.1581e+06	1.64578e+07	9.77643e+06	8.95859e+06	1.04549e+06	4.09908e+06	4.41997e+06	2.43536e+06	4.71184e+06	1.94265e+06	3.57088e+06	4.08614e+06	2.95543e+06	2.93838e+06	423672	4.78552e+06
5878	9.948	782.607	PE P-40:3		[M+H]+	782.606	1.40556	C45H84NO7P	EtherPE		100	2	1	3	1	51.8	82.5	100	20.93	782.60687:186197 783.61022:96264 784.61358:248666	81.96057:8110 89.18094:8377 96.77946:7477 113.18436:6546 172.12917:6904 363.28937:48417 391.32092:69747 392.29224:21324 420.32394:23578 641.58429:18168 782.68127:14127	364585	253648	430691	459332	480050	92301	122337	264482	271462	351697	268334	355011	109723	1.04681e+06	338723	453090	108050	161541	365586	182104	494653	177429	273357	264196	308786	317651	19371.1	392099
5912	9.966	784.622	PE P-40:2	PE P-18:0_22:2	[M+H]+	784.622	0.22941	C45H86NO7P	EtherPE		100	2	3	5	1	80.8	92.3	100	572.81	784.6217:3365178 785.62505:1752431 786.62841:712846	83.08521:8473 95.0857:14293 97.10121:14903 109.10086:13735 111.11621:11171 115.1636:7473 121.10075:14953 123.11665:9052 135.11661:14356 149.13306:10758 184.07449:9410 206.84599:8956 227.12735:13374 281.11612:8056 307.30017:57407 319.29944:24500 339.28659:11029 364.26291:22436 390.27704:98471 392.29245:603630 393.33612:1915685 395.35196:300206 421.36722:82014 466.32889:12678 483.3685:19430 511.399…	8.01058e+06	4.06943e+06	8.61981e+06	6.81227e+06	6.0884e+06	1.81119e+06	2.19872e+06	6.49931e+06	3.93959e+06	8.4301e+06	4.48513e+06	7.99147e+06	2.65222e+06	3.2621e+07	1.30485e+07	1.50457e+07	1.67316e+06	3.4843e+06	7.47006e+06	3.63358e+06	9.18073e+06	1.69373e+06	2.73094e+06	8.76762e+06	3.81067e+06	4.24201e+06	396269	8.45578e+06
5913	9.811	784.622	PE O-40:3		[M+H]+	784.622	0.471565	C45H86NO7P	EtherPE		88.3	2	3	5	3	32.2	30.5	100	368.8	784.6214:803617 785.62475:426734 786.62811:36581	85.10078:12131 89.88089:7447 99.09108:8584 184.07339:15810 253.28906:9964 283.272:9177 313.6532:9407 360.32849:11180 392.32449:18367 393.32742:16861 604.60083:8754 643.6015:975815 784.59344:31313	1.36548e+07	7.13104e+06	1.4533e+07	1.46175e+07	1.65352e+07	3.34286e+06	4.76349e+06	9.45706e+06	9.46183e+06	1.43834e+07	7.7844e+06	1.37435e+07	4.65309e+06	4.44728e+07	1.98313e+07	2.27018e+07	2.78944e+06	5.58256e+06	1.27865e+07	6.36401e+06	1.53135e+07	4.39639e+06	7.58649e+06	1.18639e+07	9.19723e+06	1.00697e+07	597453	1.41838e+07
5944	10.588	786.638	PE P-40:1	PE P-18:0_22:1	[M+H]+	786.637	0.864439	C45H88NO7P	EtherPE		100	2	3	5	1	86.8	94.8	100	154.99	786.63776:2792053 787.64111:1494204 788.64447:237466	90.90788:7775 95.71382:8050 109.10133:9620 119.27396:9014 122.33387:8296 155.01016:7720 184.07315:90261 187.46773:8186 239.97891:8386 294.31345:9527 307.29803:52331 307.33746:7318 314.1098:7490 321.31308:23113 345.15726:7620 364.26117:31282 367.31985:22970 392.29236:511544 395.35172:1557027 397.36737:15429 397.65674:9345 423.3829:87402 448.31985:14151 518.36212:30312 617.21838:8167 627.60889:2271…	4.77708e+06	2.39505e+06	4.73414e+06	4.30592e+06	3.98602e+06	2.14235e+06	2.08713e+06	3.6709e+06	3.10724e+06	4.96619e+06	2.62585e+06	1.33702e+06	2.72826e+06	2.21822e+07	6.57102e+06	6.13535e+06	1.83029e+06	3.19428e+06	4.58342e+06	2.36593e+06	4.91716e+06	1.71764e+06	2.83805e+06	6.82662e+06	3.05659e+06	2.83343e+06	355475	4.84956e+06
6224	7.96	802.573	PE P-42:7	PE P-18:1_24:6	[M+H]+	802.575	-1.66963	C47H80NO7P	EtherPE		100	2	3	5	1	85.1	92.6	100	59.61	802.57318:519678 803.57653:365159 804.57989:102828	99.37199:7857 99.51286:6654 162.41966:9075 170.27441:8594 184.07298:18223 387.29285:17481 390.27661:96619 413.30536:277492 539.02435:6908 617.54675:22803 661.55444:37011 802.5816:23171	1.19701e+06	748266	1.12162e+06	1.06182e+06	795248	228582	202129	1.20156e+06	554232	1.25941e+06	798190	1.21025e+06	616425	1.52222e+06	2.17097e+06	2.87264e+06	262134	965985	1.12073e+06	619240	1.20319e+06	372848	507606	1.35935e+06	521839	603843	40175.6	1.25156e+06
6265	8.451	804.589	PE P-42:6	PE P-18:0_24:6	[M+H]+	804.59	-0.981867	C47H82NO7P	EtherPE		100	2	3	5	1	74.6	92.5	100	99.75	804.58936:321172 805.59271:160388 806.59607:70340	118.5461:7234 131.91602:8424 173.59758:7200 392.29218:75887 400.18518:8468 413.30527:222387 605.54712:19549 619.56812:58881 663.57153:35903 804.60852:26997	1.71039e+06	949839	1.60053e+06	1.17349e+06	1.39135e+06	264466	307467	1.33546e+06	776226	1.68842e+06	961226	1.70094e+06	1.01991e+06	2.82724e+06	4.71512e+06	4.51178e+06	243703	1.49909e+06	1.74038e+06	763340	1.68432e+06	904109	692193	1.31745e+06	744429	954950	79364.6	1.69351e+06
6266	8.64	804.59	PE P-42:6	PE P-18:0_24:6	[M+H]+	804.59	-0.75815	C47H82NO7P	EtherPE		100	2	3	5	1	68.6	96.9	100	235.65	804.58936:696489 805.59271:439161 806.59607:185409	95.08585:7403 114.78589:7262 159.11755:8333 174.89342:7554 184.07236:12899 200.67569:7701 290.39236:7429 294.3154:8369 392.29315:114143 413.30493:332255 415.32312:12737 605.55054:25553 619.56653:112223 663.57343:54719 804.60266:28192	3.56026e+06	2.02541e+06	3.62483e+06	3.96464e+06	4.24098e+06	878735	999692	2.63615e+06	2.62319e+06	3.64573e+06	2.15142e+06	3.63749e+06	2.13355e+06	7.44771e+06	6.02303e+06	8.07469e+06	881602	3.34854e+06	3.43048e+06	1.74555e+06	3.64785e+06	1.38852e+06	2.4286e+06	3.98738e+06	2.01332e+06	2.58868e+06	211384	3.74842e+06
6308	9.139	806.605	PE P-42:5	PE P-18:0_24:5	[M+H]+	806.606	-1.0538	C47H84NO7P	EtherPE		100	2	2	4	1	84.7	91.9	100	89.28	806.60498:421940 807.60833:229172 808.61169:66541	88.90549:8602 202.3311:7376 262.04288:8024 361.27515:12599 387.28961:21776 392.29263:74275 415.32074:239740 420.32346:10058 538.32581:11597 665.58484:48698 806.59216:11956	3.49399e+06	1.89753e+06	3.3976e+06	3.69278e+06	5.28498e+06	952342	1.21512e+06	1.49515e+06	3.32479e+06	3.61361e+06	2.08052e+06	3.67449e+06	2.59712e+06	6.00351e+06	7.30965e+06	6.9494e+06	811642	3.20579e+06	3.35388e+06	1.80932e+06	3.51072e+06	1.63176e+06	2.94082e+06	3.29558e+06	2.83081e+06	3.18522e+06	353722	3.55372e+06
6309	9.009	806.606	PE P-42:5	PE P-18:0_24:5	[M+H]+	806.606	-0.223157	C47H84NO7P	EtherPE		100	2	2	4	1	78.8	92.4	100	58.74	806.60559:888877 807.60894:554169 808.6123:141533	85.50697:7608 119.80491:6837 143.43071:7132 145.10168:8595 181.4995:7462 184.0741:13421 243.21202:8221 307.30051:16554 346.73215:7560 361.27527:39407 387.28983:59431 392.29233:135105 415.3205:371116 417.34003:8154 420.32364:27665 446.34247:14552 665.58459:98011 806.59637:29190	2.03091e+06	1.12319e+06	2.05307e+06	1.85789e+06	2.40668e+06	496282	641211	1.09424e+06	1.45755e+06	2.06285e+06	1.21092e+06	2.12317e+06	1.66444e+06	3.78486e+06	4.75316e+06	4.73175e+06	429030	2.01772e+06	1.9741e+06	1.04724e+06	2.06383e+06	809594	1.2913e+06	2.56678e+06	1.17797e+06	1.46024e+06	194467	2.09853e+06
6340	10.582	808.622	PE P-42:4	PE P-22:0_20:4	[M+H]+	808.622	0.680169	C47H86NO7P	EtherPE		100	2	3	5	1	86.6	83.4	100	22.61	808.62207:156379 809.62542:88555 810.62878:73347	110.95177:8706 120.67402:8248 272.40781:8246 361.2728:91597 448.35361:38527 667.6051:12164 808.61151:37802	425485	206804	400502	381031	358202	158692	217853	337786	355310	475019	232389	194858	244151	427953	526690	546955	154599	336050	370513	182349	453202	181230	284740	580521	288493	259502	21103.2	447541
6342	9.607	808.623	PE P-42:4	PE P-18:1_24:3	[M+H]+	808.622	1.81791	C47H86NO7P	EtherPE		100	2	2	4	4	85.5	91.3	100	74	808.62347:204058 809.62682:52524 810.63018:0	93.81537:7256 108.23796:7282 110.74648:7446 119.96115:7658 153.64423:8476 305.27951:9651 390.27719:48268 419.35187:136154 667.60181:15202 773.63733:9637 808.63806:22032	4.71651e+06	2.45789e+06	4.9189e+06	5.65116e+06	7.45276e+06	1.36418e+06	1.58362e+06	3.21966e+06	4.46364e+06	4.88711e+06	2.63331e+06	4.84333e+06	3.06101e+06	6.54306e+06	9.09077e+06	8.41646e+06	1.08468e+06	3.4692e+06	4.5258e+06	2.35991e+06	5.31526e+06	2.30215e+06	1.54806e+06	4.94046e+06	4.33208e+06	4.96964e+06	461231	4.7659e+06
6376	10.111	810.637	PE P-42:3	PE P-18:1_24:2	[M+H]+	810.637	0.160368	C47H88NO7P	EtherPE		100	2	2	4	1	57.4	75.2	100	149.9	810.6366:237584 811.63995:131544 812.64331:0	144.51588:7838 240.80679:7305 390.27875:17398 421.36758:31655 452.75269:7786 488.77106:8979 669.61005:16201 751.5412:8100 783.40027:7811 810.63049:32359	2.26055e+06	1.20387e+06	1.96406e+06	2.62248e+06	2.91162e+06	659303	745148	1.72639e+06	2.14217e+06	2.48608e+06	1.38803e+06	2.02873e+06	238172	4.50831e+06	3.38355e+06	2.96841e+06	663077	1.01624e+06	1.97042e+06	967925	3.20703e+06	664023	1.57712e+06	2.26751e+06	2.10047e+06	1.97157e+06	86721.7	2.46567e+06
6422	10.615	812.654	PE P-42:2		[M+H]+	812.653	1.42742	C47H90NO7P	EtherPE		100	2	1	3	1	55.6	91.8	100	111.3	812.65393:631131 813.65728:253730 814.66064:0	97.1015:8180 133.54942:7118 165.01259:7999 178.5824:7476 184.07449:24012 305.28928:7858 390.27814:46303 392.29288:78449 395.35062:16965 421.36734:254075 423.38431:143292 614.62756:11067 632.63226:27903 650.63751:13998 671.63055:71906 761.54138:15389 794.68011:24446 812.64252:29483	952561	495108	997051	622466	601343	209245	241020	990193	441025	988231	517414	509661	645409	4.40488e+06	1.76026e+06	1.6975e+06	187914	715367	913126	435482	979888	196419	366691	1.47892e+06	388846	436417	87956.8	977323
6466	11.352	814.667	PE P-42:1		[M+H]+	814.668	-1.73077	C47H92NO7P	EtherPE		100	2	1	3	2	42	82.8	100	63.84	814.67505:131699 815.6784:0 816.68176:0	115.08292:7569 129.40709:7017 146.81174:8055 184.07315:162248 184.09216:8704 185.07639:16382 274.80676:7479 325.81171:7728 388.55679:8878 392.29086:14404 423.3844:75834 451.41574:11187 629.5451:23749 673.64587:10813 763.53638:13189 814.6886:28212	283712	103352	229396	354115	360856	159970	127758	344108	373836	280631	128551	239887	460429	1.70656e+06	388236	14493.3	130073	317964	282251	114129	247644	388282	379649	1.06956e+06	362826	343642	180810	299255
1208	6.093	488.43	TG O-25:0		[M+NH4]+	488.431	-2.31354	C28H54O5	EtherTG		99.5	2	1	3	1	66.5	67.5	100	169.13	488.42917:127743 489.43252:34609 490.43588:0	55.79422:6944 57.06977:7603 64.98203:7553 101.92799:8447 144.7063:7163 163.76816:6504 327.25262:102000	573497	517688	576639	596983	407928	442460	409249	558709	484401	511777	615806	622091	580078	553566	545888	402331	900030	476366	660304	636684	594889	623268	388033	379310	669121	436009	564838	474922
2004	8.026	544.493	TG O-29:0	TG O-9:0_10:0_10:0	[M+NH4]+	544.494	-0.550971	C32H62O5	EtherTG		100	2	2	4	1	55	81.7	100	41.69	544.49377:83568 545.49712:43138 546.50048:62163	74.0598:12690 355.28384:18013 383.31409:10429 527.39166:13042 544.52106:7688	325815	527961	280627	468159	438542	374435	481796	519314	548922	373882	424112	340476	533038	9502.45	27.6526	22619.7	387903	316848	265282	335975	272525	525163	501747	440976	433237	453194	326243	390143
2662	9.27	591.495	TG O-32:0	TG O-12:0_10:0_10:0	[M+Na]+	591.496	-1.43704	C35H68O5	EtherTG		100	2	3	5	1	74.2	74.9	100	394.36	591.4953:988600 592.49865:426212 593.50201:102977	64.94464:6907 69.69081:6477 81.0174:7206 149.06009:15361 167.07007:22772 184.32237:7695 419.35095:37098 591.49481:1109714	3.3444e+06	2.99331e+06	3.61165e+06	2.54911e+06	2.852e+06	2.66422e+06	3.87359e+06	2.02942e+06	2.57369e+06	3.32974e+06	3.00574e+06	3.09253e+06	2.51106e+06	1.48881e+06	1.71347e+06	1.24837e+06	1.3875e+06	967501	3.37019e+06	1.22135e+06	2.65204e+06	2.68176e+06	1.25089e+06	689585	2.47132e+06	2.0769e+06	2.29841e+06	3.39433e+06
3801	10.755	668.618	TG O-38:1		[M+NH4]+	668.619	-1.00207	C41H78O5	EtherTG		100	2	1	3	1	64.6	82.8	100	34.3	668.61951:151347 669.62286:71712 670.62622:18255	108.11637:7341 112.20824:8499 112.94916:6677 166.8575:7941 168.28033:6774 369.33609:34449 397.36713:18168 479.44864:27474 493.43048:9113 668.6131:12924	4.66679e+06	2.38493e+06	4.52254e+06	4.35768e+06	3.98524e+06	2.46589e+06	2.66144e+06	3.87492e+06	3.00977e+06	4.76964e+06	2.68612e+06	4.07552e+06	3.79228e+06	2.20323e+07	7.55975e+06	8.58735e+06	2.10425e+06	4.80878e+06	4.56412e+06	2.61377e+06	4.72731e+06	2.1576e+06	3.42835e+06	5.64984e+06	3.27238e+06	2.10069e+06	1.42654e+06	4.66797e+06
3831	11.646	670.634	TG O-38:0		[M+NH4]+	670.634	-0.35787	C41H80O5	EtherTG		100	2	1	3	1	61.2	84.7	100	74.52	670.6344:226805 671.63775:102108 672.64111:23462	82.54633:7216 86.40568:7581 98.38565:9157 375.26813:8576 397.367:50960 425.40039:36716 453.42957:24808 495.44006:17016 670.6106:15533	489023	280399	440796	1.20823e+06	556346	3.44467e+06	34857.9	139653	487632	493235	294320	477018	1.08366e+06	20202.1	22145.6	302581	1.15558e+06	744416	478340	279714	502854	1.70053e+06	1.66303e+06	3.57152e+06	1.32003e+06	411934	134974	508991
4253	11.45	694.634	TG O-40:2	TG O-10:0_14:0_16:2	[M+NH4]+	694.634	-0.172753	C43H80O5	EtherTG		100	2	2	4	1	74.7	82.1	100	28.33	694.63458:242158 695.63793:123786 696.64129:253086	77.62016:6917 97.4053:8317 197.1888:7836 425.39752:116642 449.39828:81559 519.44012:14181 595.64789:7510 694.15601:7760 694.61938:12458	443736	233274	397683	941679	836508	2.17632e+06	5054.28	93.0139	709400	428185	222881	411630	895918	52490.1	47335.9	238398	554670	657308	463628	239190	479349	2.29264e+06	2.56381e+06	1.38358e+06	1.47581e+06	466167	966.876	423678
4267	9.888	695.559	TG O-40:4		[M+Na]+	695.558	0.258785	C43H76O5	EtherTG		100	2	1	3	2	69.6	75	100	79.76	695.5592:105772 696.56255:47428 697.56591:19897	93.39217:7657 179.66737:6817 221.71414:7188 362.6561:6981 495.34229:7833 695.41565:7579 695.5556:204809	1.97322e+06	1.24747e+06	2.3034e+06	1.13076e+06	2.14192e+06	835068	1.39325e+06	1.5671e+06	1.17592e+06	2.01612e+06	1.32315e+06	1.91958e+06	1.8324e+06	772191	4.20495e+06	2.8572e+06	459326	676710	1.95037e+06	595313	1.64523e+06	764317	617831	1.15949e+06	938798	951394	94033.6	1.96251e+06
4295	11.701	696.65	TG O-40:1	TG O-10:0_14:0_16:1	[M+NH4]+	696.65	-0.531113	C43H82O5	EtherTG		100	2	2	4	1	66.1	89.7	100	132.61	696.64984:806059 697.65319:404582 698.65655:108006	85.10094:8902 132.23453:6753 164.55667:7077 338.4693:9332 397.36691:66816 423.37943:36169 425.3989:188685 451.41473:221782 453.43088:24892 479.44571:58672 521.45673:70201 696.64056:11249	2.23928e+06	1.20948e+06	2.12329e+06	5.20697e+06	3.10283e+06	1.67189e+07	136522	166422	2.64329e+06	2.20194e+06	1.24166e+06	2.10724e+06	6.15018e+06	31712.5	227009	1.35745e+06	6.16765e+06	4.36894e+06	2.24315e+06	1.23131e+06	2.21009e+06	8.7252e+06	9.19051e+06	1.13719e+07	6.24629e+06	2.4219e+06	146272	2.33198e+06
4334	12.198	698.665	TG O-40:0	TG O-10:0_14:0_16:0	[M+NH4]+	698.666	-0.529581	C43H84O5	EtherTG		100	2	2	4	1	84	86.9	100	529	698.66547:845803 699.66882:417874 700.67218:122670	85.10158:8746 99.10275:7095 125.83588:8090 230.60742:7472 347.27307:8406 388.6532:7325 425.39847:188917 453.42966:138170 523.4704:40426 698.64514:8310	4.25583e+06	2.31636e+06	4.04271e+06	9.89147e+06	5.06792e+06	2.08107e+07	340455	141225	4.72294e+06	4.16244e+06	2.50749e+06	4.49635e+06	9.14514e+06	295418	170164	2.19638e+06	1.15057e+07	7.77375e+06	4.32249e+06	2.58059e+06	4.60677e+06	1.33199e+07	1.51959e+07	2.03066e+07	1.03682e+07	3.8321e+06	275223	4.26422e+06
4561	11.969	710.665	TG O-41:1		[M+NH4]+	710.666	-0.42214	C44H84O5	EtherTG		100	2	1	3	1	43.5	85.4	100	71.43	710.66541:500036 711.66876:280723 712.67212:46479	76.18893:7827 179.40425:7316 288.18387:6770 411.3786:8235 425.3985:73020 437.39844:13538 439.41312:25040 451.41351:23504 465.43115:76824 479.44757:22529 535.47345:25372 693.17712:54199 694.18085:8745	789450	429571	712563	1.50161e+06	701212	5.15065e+06	12239.4	29455.2	804426	788196	496880	822233	2.57468e+06	228966	19388.6	319608	2.56832e+06	1.76902e+06	765135	463856	787820	3.09142e+06	2.69241e+06	4.27791e+06	2.14922e+06	754030	207943	866268
4697	11.248	718.634	TG O-42:4		[M+NH4]+	718.634	-0.166983	C45H80O5	EtherTG		100	2	1	3	1	41.9	89.3	100	59.3	718.63452:158305 719.63787:98382 720.64123:40201	133.80794:7242 222.90858:8125 338.9704:8339 445.36716:16495 449.39719:62959 453.43008:21557 543.44067:11939 718.65723:7049	297909	158760	289198	434525	595822	897602	1940.31	2446.05	495914	295196	145968	266123	669595	180966	63509.6	79554.9	216750	504023	303662	163565	309890	1.75764e+06	1.97966e+06	1.09389e+06	1.08357e+06	311466	1484.36	286914
4728	11.495	720.65	TG O-42:3	TG O-10:0_16:1_16:2	[M+NH4]+	720.65	-0.7632	C45H82O5	EtherTG		100	2	2	4	1	72.9	82.9	100	64.5	720.64972:713823 721.65307:354683 722.65643:137383	84.01083:7063 85.10123:8033 85.57343:7400 97.90689:7625 197.19011:9895 261.60947:8742 270.65921:7348 357.79791:7790 425.39981:8034 447.38519:17771 449.3989:246356 451.41428:347498 453.43112:31546 493.68765:7680 545.45966:48939 547.4679:14626 720.64783:9855	2.2954e+06	1.21495e+06	2.10625e+06	4.49404e+06	4.74768e+06	1.00392e+07	62532.2	38.7444	3.80696e+06	2.25498e+06	1.23407e+06	2.11422e+06	6.14046e+06	174369	27460.1	1.05474e+06	2.66645e+06	4.74783e+06	2.34391e+06	1.24237e+06	2.40211e+06	1.30549e+07	1.39482e+07	7.25366e+06	7.28405e+06	2.89501e+06	16656.1	2.24941e+06
4768	12.013	722.665	TG O-42:2	TG O-10:0_16:0_16:2	[M+NH4]+	722.666	-1.43912	C45H84O5	EtherTG		100	2	2	4	1	74.1	83.8	100	496.41	722.66541:581384 723.66876:310566 724.67212:225214	87.57524:6866 88.89441:6891 92.5102:6846 111.92696:7904 426.81332:7019 449.39899:103164 451.41226:19443 453.43036:126954 547.47375:19162 608.31488:7541 722.63892:9511	6.19981e+06	3.29242e+06	6.17824e+06	1.34643e+07	1.1149e+07	2.24102e+07	279054	75224	9.54596e+06	6.04449e+06	3.42363e+06	6.58608e+06	1.48907e+07	259285	149420	2.31127e+06	6.14686e+06	1.28032e+07	6.20437e+06	3.44321e+06	6.42127e+06	3.21885e+07	3.39747e+07	1.7203e+07	2.01867e+07	7.23945e+06	239601	6.62789e+06
4769	11.771	722.665	TG O-42:2	TG O-19:2_9:0_14:0	[M+NH4]+	722.666	-1.01015	C45H84O5	EtherTG		100	2	2	4	1	27.3	92	100	223.66	722.66589:446346 723.66924:234726 724.6726:62041	82.9197:7763 105.1902:7442 111.53999:6902 123.42242:7414 317.34717:8118 423.38574:12603 425.39783:23788 451.4147:284575 477.42773:44110 479.44611:22957 518.25696:8927 547.47491:46799 722.6579:9271	3.89026e+06	2.02768e+06	3.61358e+06	9.03407e+06	6.60891e+06	2.46734e+07	262095	147292	5.3197e+06	3.82914e+06	2.1082e+06	3.66092e+06	1.24552e+07	368354	11298	2.31114e+06	9.13195e+06	9.29456e+06	3.86519e+06	2.07222e+06	3.84187e+06	1.63152e+07	1.58737e+07	1.64127e+07	1.17538e+07	5.53574e+06	158912	4.13194e+06
4817	12.186	724.68	TG O-42:1	TG O-10:0_16:0_16:1	[M+NH4]+	724.681	-1.60071	C45H86O5	EtherTG		100	2	3	5	3	75.2	85.9	100	3473.28	724.68054:4468648 725.68389:2396355 726.68725:679921	85.1011:37544 99.11643:9584 118.19218:6825 150.83508:7472 171.37872:8192 197.19084:39394 313.27512:10398 392.45084:8938 425.39828:137350 427.98889:8918 451.41412:1020590 453.42981:1055618 479.44589:241512 538.31439:8097 549.48749:269576 721.39178:7529 724.66876:11223	3.41943e+07	1.8517e+07	3.22329e+07	6.90314e+07	4.20212e+07	1.35982e+08	3.16856e+06	2.4852e+06	3.81969e+07	3.38358e+07	1.97154e+07	3.60114e+07	9.38395e+07	9.80485e+06	4.46107e+06	2.33716e+07	6.68946e+07	8.06748e+07	3.43739e+07	2.01947e+07	3.69758e+07	1.12666e+08	1.11212e+08	1.45403e+08	7.58568e+07	3.47263e+07	2.61693e+06	3.42837e+07
4855	12.708	726.697	TG O-42:0	TG O-19:0_9:0_14:0	[M+NH4]+	726.697	-0.247696	C45H88O5	EtherTG		100	2	3	5	1	25.9	88.1	100	2405.36	726.69696:8347080 727.70031:4724506 728.70367:1118533	155.90822:6849 160.96384:7840 184.55975:8704 425.39658:49870 453.43021:760239 481.46136:104123 551.50238:107411	1.78354e+07	1.08108e+07	1.77352e+07	3.8821e+07	2.14814e+07	7.30349e+07	1.60095e+06	365650	2.10536e+07	1.73306e+07	1.2016e+07	1.87285e+07	4.46007e+07	1.36029e+06	539131	1.12828e+07	4.83407e+07	4.42929e+07	1.90533e+07	1.35093e+07	2.06308e+07	4.93986e+07	6.15188e+07	7.85157e+07	4.06829e+07	1.90886e+07	1.43123e+06	1.5312e+07
5028	12.051	736.681	TG O-43:2		[M+NH4]+	736.681	-0.583699	C46H86O5	EtherTG		100	2	1	3	1	53.5	89.1	100	165.71	736.68256:422543 737.68591:210558 738.68927:52894	85.10078:9085 98.1622:6991 227.7838:7644 230.0002:6997 234.55899:8043 335.60815:7908 425.39786:11729 437.39941:27806 450.30026:11158 451.29214:20911 451.41483:85599 465.42987:115906 479.44565:29708 491.44843:10452 561.48663:32779 703.57678:32059 736.67413:8640	2.01162e+06	976844	1.91396e+06	3.99601e+06	2.2413e+06	9.91224e+06	139942	77050.4	2.32067e+06	1.96776e+06	1.10593e+06	2.1463e+06	6.79252e+06	254116	158913	938688	4.571e+06	5.2901e+06	2.01713e+06	1.08543e+06	2.16324e+06	8.86273e+06	7.76802e+06	9.65454e+06	5.78524e+06	2.37459e+06	477023	2.10096e+06
5069	12.477	738.696	TG O-43:1		[M+NH4]+	738.697	-0.744555	C46H88O5	EtherTG		100	2	1	3	1	60.5	88.6	100	564.95	738.69678:828438 739.70013:446752 740.70349:129610	156.57076:8164 163.80049:6834 292.10468:7953 368.87793:8308 395.81396:7774 425.39859:7335 439.41544:72618 451.41675:13390 453.43048:157769 465.42987:289759 467.44815:16567 479.44632:116690 493.46405:17523 563.50354:78641 577.53021:9136 738.66711:12168	6.3749e+06	3.51026e+06	5.55715e+06	1.06779e+07	5.44561e+06	2.8344e+07	595866	448874	6.48147e+06	6.51877e+06	3.53502e+06	6.39849e+06	1.76938e+07	1.11652e+06	648986	2.84521e+06	1.58614e+07	1.55425e+07	6.32718e+06	3.93575e+06	6.72986e+06	2.18026e+07	2.05438e+07	3.40191e+07	1.30019e+07	5.66973e+06	2.69154e+06	6.00825e+06
5107	12.928	740.712	TG O-43:0		[M+NH4]+	740.713	-0.823532	C46H90O5	EtherTG		100	2	1	3	1	69.1	83.7	100	241.85	740.71338:760289 741.71673:433282 742.72009:112393	129.21643:8797 161.84991:7409 163.86081:7407 197.18967:8918 279.7634:7987 303.21393:7859 304.45276:7535 439.41922:10994 453.42999:154744 467.44623:271504 481.4635:41594 565.51733:68901 740.59021:46273	2.04328e+06	1.33413e+06	1.95919e+06	3.96074e+06	1.94754e+06	9.94184e+06	215571	48663.8	2.23477e+06	2.02716e+06	1.41832e+06	2.09175e+06	6.01246e+06	248193	28561.2	707235	6.79767e+06	6.38762e+06	2.14135e+06	1.50848e+06	2.26852e+06	6.83246e+06	7.86833e+06	1.25343e+07	5.23321e+06	1.98113e+06	531529	1.75384e+06
5170	11.383	744.65	TG O-44:5		[M+NH4]+	744.65	-0.255153	C47H82O5	EtherTG		100	2	1	3	1	53.8	80.2	100	42.68	744.6499:271178 745.65325:160351 746.65661:49968	85.1012:7683 91.94363:7176 94.42097:8070 203.31224:6341 231.17206:7396 236.04678:6841 256.11554:8189 314.4697:7952 381.78836:7966 425.39935:30894 445.3653:27887 449.39737:8483 479.44464:105727 499.41479:23586 569.45856:16327 744.68018:12758	483465	239838	480544	841944	519536	0.877613	0.882472	0.88715	583015	474590	216880	0.906017	0.911206	0.916459	0.921653	374246	0.931574	0.936222	494438	247033	557854	0.93943	0.938014	0.937721	0.939459	428901	0.951476	470145
5203	11.556	746.665	TG O-44:4		[M+NH4]+	746.666	-0.575894	C47H84O5	EtherTG		100	2	1	3	1	23.8	93.3	100	209.83	746.66528:1050963 747.66863:562714 748.67199:242999	78.82094:7074 85.10095:11216 89.92586:6711 113.82745:7742 113.92698:7308 133.89981:7180 161.00102:6969 197.18991:11539 229.42198:8415 233.1871:8322 259.20624:7611 337.7706:8701 425.40048:47021 447.38278:55221 449.39877:13436 451.41583:14108 453.43021:55398 457.80707:7459 473.40024:59810 475.41595:10130 477.43152:17993 479.44476:150654 501.42905:28872 571.47375:36581 573.48584:59894 575.31909:9002…	2.19203e+06	1.10173e+06	1.99778e+06	3.99149e+06	3.15985e+06	1.17008e+07	67668	18404.3	2.85097e+06	2.13937e+06	1.09404e+06	2.02774e+06	7.71849e+06	244301	78199.9	1.41321e+06	3.86284e+06	5.81411e+06	2.23687e+06	1.15169e+06	2.25445e+06	1.21048e+07	1.16331e+07	1.26923e+07	6.43961e+06	2.61324e+06	20383.1	2.19981e+06
5241	12.028	748.681	TG O-44:3	TG O-10:0_16:2_18:1	[M+NH4]+	748.681	-0.988405	C47H86O5	EtherTG		100	2	3	5	1	67.5	81.8	100	1879.55	748.68066:5768084 749.68401:3318752 750.68737:1013746	85.10098:59020 90.08245:8475 141.16412:8490 141.2655:9149 197.19003:46194 217.19543:9447 228.56226:7960 235.20529:11003 261.2197:10454 271.24112:15016 285.24152:12334 352.9494:7553 425.40002:165761 449.39886:801312 451.41296:100234 453.43079:119262 475.41492:141941 477.42957:133289 479.44562:1885312 503.44583:130723 539.16071:8709 573.48743:312625 748.64526:10562	1.13789e+07	6.06128e+06	1.12435e+07	2.52001e+07	1.8623e+07	4.22935e+07	539644	97427.8	1.66824e+07	1.11335e+07	6.26586e+06	1.20112e+07	3.15242e+07	473317	212063	4.82861e+06	1.15301e+07	2.5769e+07	1.13861e+07	6.35745e+06	1.17352e+07	6.15547e+07	5.68176e+07	4.03645e+07	3.79535e+07	1.49866e+07	527112	1.20598e+07
5242	11.898	748.681	TG O-44:3	TG O-17:1_9:0_18:2	[M+NH4]+	748.681	-0.574343	C47H86O5	EtherTG		100	2	2	4	1	57.4	91.7	100	805.77	748.68079:2079017 749.68414:1066899 750.6875:385376	85.10098:32436 197.19:28244 197.87965:6928 203.16949:7169 278.14944:7691 425.39917:138974 449.39911:98487 451.41412:391399 453.42715:25303 475.41418:32507 477.42987:581523 479.44492:138643 503.44568:205990 573.487:192091 573.5722:4972 575.4939:38506 582.78333:9892 616.0816:8656 731.65814:16037 748.63208:10749	2.84409e+06	1.4408e+06	2.62399e+06	6.55016e+06	4.55828e+06	1.58045e+07	143720	29643.2	3.80931e+06	2.78063e+06	1.50757e+06	2.5998e+06	8.65204e+06	163831	70920.9	1.90915e+06	5.95104e+06	6.19453e+06	2.84123e+06	1.4256e+06	2.77187e+06	1.13965e+07	9.47966e+06	1.45086e+07	8.23813e+06	4.23575e+06	84382.4	3.04104e+06
5310	12.72	752.712	TG O-44:1	TG O-10:0_16:0_18:1	[M+NH4]+	752.713	-1.30196	C47H90O5	EtherTG		100	2	3	5	1	86.8	84.2	100	8753.45	752.71179:15085374 753.71514:8462510 754.7185:2387966	85.10108:188031 99.11684:31404 109.10211:20694 123.11732:18780 138.36938:12714 141.16397:17184 160.80965:13203 179.18004:27885 197.19005:146054 210.42204:13440 261.17004:13109 265.25272:26030 324.5574:16075 425.40225:22451 451.41486:29102 453.42993:4632072 454.43631:31713 479.44531:8335764 480.45148:33315 481.46091:70135 507.47473:65062 577.51831:1602273 752.68903:76147	1.4986e+08	9.00728e+07	1.48976e+08	3.01099e+08	1.63591e+08	4.5844e+08	9.88449e+06	2.51476e+06	1.65121e+08	1.45478e+08	9.70417e+07	1.58145e+08	4.76736e+08	1.14637e+07	4.83919e+06	1.10435e+08	2.20149e+08	4.60722e+08	1.60048e+08	1.08265e+08	1.69664e+08	4.7532e+08	4.71187e+08	7.16094e+08	3.29756e+08	1.65019e+08	1.08278e+07	1.29097e+08
5351	13.167	754.728	TG O-44:0	TG O-10:0_16:0_18:0	[M+NH4]+	754.728	-0.569742	C47H92O5	EtherTG		100	2	3	5	1	87	81.5	100	4353.72	754.72821:8986880 755.73156:5230902 756.73492:1402428	85.10113:69334 90.49605:8769 95.08577:11351 99.11684:10565 109.10184:9069 141.16382:13190 197.18887:48610 207.87651:8790 434.5827:8800 453.43011:1559938 454.4314:11558 481.46115:3000573 509.49176:20068 532.07312:8814 579.53412:596775	2.39988e+07	1.58293e+07	2.36177e+07	6.01259e+07	3.50452e+07	7.9594e+07	3.97633e+06	652101	2.90238e+07	2.32717e+07	1.84767e+07	2.69061e+07	6.49626e+07	2.89889e+06	1.20894e+06	6.05811e+06	4.50396e+07	9.34602e+07	2.48583e+07	1.80529e+07	2.57514e+07	7.48444e+07	1.06384e+08	1.07927e+08	5.49814e+07	2.17915e+07	3.83727e+06	2.27801e+07
5518	12.284	762.697	TG O-45:3		[M+NH4]+	762.697	-0.236005	C48H88O5	EtherTG		100	2	1	3	1	48.2	88.2	100	215.03	762.69653:238435 763.69988:136208 764.70324:65813	86.23798:6804 89.15443:8800 114.7476:6948 287.24457:7467 357.05765:7591 439.41608:8504 453.42923:27672 489.42868:19460 587.50366:13079 589.51624:30463	1.14508e+06	618459	1.10535e+06	2.39792e+06	1.3702e+06	5.06198e+06	75441.5	3313.64	1.38593e+06	1.13566e+06	649834	1.15731e+06	2.15574e+06	169975	46475	404794	2.10073e+06	1.98541e+06	1.15679e+06	656911	1.16276e+06	5.46816e+06	4.9133e+06	3.6364e+06	2.99845e+06	1.47163e+06	112164	1.11507e+06
5519	12.145	762.697	TG O-45:3		[M+NH4]+	762.697	0	C48H88O5	EtherTG		100	2	1	3	1	60.4	88.2	100	206.52	762.69727:305287 763.70062:189252 764.70398:36409	84.74535:8012 144.43996:8808 178.49922:6559 192.56543:8595 346.22195:7326 465.43149:26009 477.43082:34918 479.44943:11943 491.44412:18100 587.5058:16605	1.02725e+06	503975	980989	2.11916e+06	1.13756e+06	4.44199e+06	34869.6	8702.76	1.23611e+06	1.02015e+06	575430	1.08294e+06	2.8539e+06	152610	36874	544484	2.25409e+06	2.20249e+06	1.01873e+06	556020	1.06498e+06	4.35324e+06	3.23871e+06	5.30335e+06	2.82121e+06	1.45751e+06	158998	1.06832e+06
5554	12.522	764.712	TG O-45:2	TG O-10:0_17:1_18:1	[M+NH4]+	764.713	-1.04615	C48H90O5	EtherTG		100	2	3	5	1	80.7	85	100	1076.15	764.71191:6658625 765.71526:3738818 766.71862:971905	85.10114:72540 85.15666:8170 92.11744:7980 140.92111:7598 145.42953:9886 145.74539:7777 197.19089:37535 352.40717:8173 439.41534:17077 451.41309:76453 453.42947:60390 465.42987:1751665 467.44522:27447 477.42978:33065 478.69766:7901 479.4454:2329050 491.44632:117615 493.46167:176005 495.4722:8743 496.88358:9228 505.46317:21768 589.51794:568820 732.72742:9296 747.68549:19693	8.8752e+06	4.83798e+06	7.90882e+06	1.66913e+07	8.51518e+06	3.28897e+07	672600	317808	9.45483e+06	9.02411e+06	5.06884e+06	8.91586e+06	3.14501e+07	1.15995e+06	552337	4.83728e+06	1.58574e+07	2.60648e+07	8.89728e+06	5.54272e+06	9.67967e+06	3.29625e+07	2.74693e+07	5.12216e+07	2.07174e+07	8.92822e+06	1.46752e+06	8.22044e+06
5591	12.943	766.728	TG O-45:1	TG O-10:0_16:0_19:1	[M+NH4]+	766.728	-0.560825	C48H92O5	EtherTG		100	2	2	4	1	56.9	86	100	1018.54	766.72809:3307090 767.73144:1794484 768.7348:432451	85.1009:20928 197.19038:20751 228.3166:7114 439.41092:11499 453.43002:261566 465.42899:17599 467.44562:241987 479.44598:269845 481.46048:36408 493.46127:512452 507.4783:27667 577.50989:8192 591.53351:183483	7.97913e+06	4.73845e+06	7.58636e+06	1.46208e+07	7.46064e+06	2.56837e+07	867086	227768	7.6926e+06	8.03127e+06	5.1454e+06	8.17237e+06	2.88635e+07	1.1377e+06	594816	4.15389e+06	1.4087e+07	2.77387e+07	8.21487e+06	5.54816e+06	8.34238e+06	2.50642e+07	2.28859e+07	5.04119e+07	1.93123e+07	8.60246e+06	1.5606e+06	6.95008e+06
5631	13.307	768.744	TG O-45:0		[M+NH4]+	768.744	-0.403255	C48H94O5	EtherTG		100	2	1	3	2	63.7	87.6	100	124.04	768.74487:220434 769.74822:121234 770.75158:0	112.45788:8477 453.4296:10751 467.44427:28204 481.46103:33281 495.4751:24706 593.54565:14530	570467	350535	451269	1.46437e+06	797837	2.63254e+06	83528	3900.06	769341	535542	431369	674238	2.73023e+06	7752.11	7725.7	106856	1.54598e+06	2.96339e+06	589120	375809	576213	2.09324e+06	2.44585e+06	3.71241e+06	1.6309e+06	485474	195941	589570
5663	11.332	770.665	TG O-46:6	TG O-10:0_14:0_22:6	[M+NH4]+	770.666	-0.713669	C49H84O5	EtherTG		100	2	2	4	1	60.8	82.1	100	338.93	770.66516:1684250 771.66851:922061 772.67187:266626	85.10109:54670 99.11642:8431 105.58385:7027 107.06082:8658 118.52898:7398 163.2735:7613 175.147:9105 197.19011:20137 201.16373:13406 251.82042:8895 267.21103:12304 293.2276:9740 311.23773:25092 378.52509:7583 425.39862:469025 449.3981:16204 451.41446:127599 499.41306:76679 501.42834:17940 525.42963:261345 583.26575:7689 595.46973:74964 597.47937:14559 753.62726:9494	2.05153e+06	1.05554e+06	1.9128e+06	3.12289e+06	1.99394e+06	1.27399e+07	55336	208.075	2.58759e+06	1.9879e+06	1.05316e+06	1.85985e+06	7.23486e+06	74759.1	35022	1.32527e+06	4.57631e+06	6.42911e+06	2.13155e+06	1.11268e+06	2.14041e+06	1.04107e+07	1.0438e+07	1.54033e+07	4.48254e+06	1.992e+06	3534.24	1.98383e+06
5702	11.753	772.681	TG O-46:5	TG O-10:0_16:0_20:5	[M+NH4]+	772.681	-1.11301	C49H86O5	EtherTG		100	2	2	4	2	68.1	84.1	100	548.36	772.68024:2140813 773.68359:1246762 774.68695:357294	85.10081:50897 88.73502:8071 95.08539:9077 109.10163:11369 151.83698:7755 159.116:10548 187.14822:7673 197.18968:28687 201.16386:25154 267.21121:51771 268.7045:7664 285.21991:52318 313.27347:33675 314.05322:8544 425.39932:15918 449.3985:11778 451.41306:55097 453.42923:810960 479.44519:13632 499.41348:471084 501.42862:42777 503.448:15370 507.48441:9121 527.44635:18845 597.48547:117934 599.50165:43…	6.42919e+06	3.3813e+06	6.07355e+06	9.50993e+06	6.80034e+06	4.24751e+07	423058	46684.2	7.37433e+06	6.27577e+06	3.45978e+06	6.01137e+06	2.53981e+07	358003	100788	4.44796e+06	1.66086e+07	2.04866e+07	6.48217e+06	3.49472e+06	6.41321e+06	3.05545e+07	2.7654e+07	4.83737e+07	1.61139e+07	7.37943e+06	211803	6.69778e+06
5735	12.132	774.696	TG O-46:4	TG O-10:0_16:0_20:4	[M+NH4]+	774.697	-1.17465	C49H88O5	EtherTG		100	2	3	5	1	51.8	86.3	100	1699.27	774.69684:3294911 775.70019:1851623 776.70355:516960	85.10117:46996 95.08564:11961 99.11732:9079 141.16362:10662 189.16333:9487 197.19038:28353 203.17947:27852 205.19296:8313 238.04901:7542 269.22781:37245 287.23685:67729 304.43692:9430 313.27319:33898 329.67554:8083 449.39938:28916 451.41531:177640 453.43015:699963 475.41776:9337 479.44434:23626 481.46255:15103 501.42981:454593 503.44556:140380 505.46021:72889 599.50201:127697 601.5177:217567 757.…	1.46987e+07	7.68094e+06	1.41031e+07	2.53966e+07	1.75978e+07	8.50602e+07	1.35317e+06	249151	1.83089e+07	1.43747e+07	8.12393e+06	1.55577e+07	4.09522e+07	1.04036e+06	411470	7.83482e+06	4.07583e+07	3.08725e+07	1.47765e+07	8.32843e+06	1.53955e+07	6.25049e+07	5.04621e+07	8.41808e+07	3.64111e+07	2.20108e+07	756334	1.5333e+07
5773	12.391	776.712	TG O-46:3	TG O-10:0_18:1_18:2	[M+NH4]+	776.713	-1.33898	C49H90O5	EtherTG		100	2	2	4	1	75	86.4	100	2640.92	776.71204:5660790 777.71539:3175753 778.71875:979134	85.10107:44059 85.71902:7674 95.08537:10409 124.68666:8206 127.60427:7783 141.16354:12274 197.18973:45899 245.22731:9927 263.23553:10694 365.35846:8159 451.41348:153750 453.43082:84541 477.43008:1276900 479.44553:1367884 480.4476:10094 503.44632:94652 505.46136:280999 601.51794:397163 603.53064:17602 683.43365:8460 759.69031:38164	1.91971e+07	1.04674e+07	1.68141e+07	3.68666e+07	2.0259e+07	8.39352e+07	1.13129e+06	250930	2.18581e+07	1.94516e+07	1.05837e+07	2.00426e+07	6.03951e+07	1.15447e+06	465986	1.22785e+07	4.29092e+07	4.63223e+07	1.90235e+07	1.1368e+07	2.0747e+07	6.43978e+07	5.07526e+07	1.24256e+08	3.74689e+07	2.3868e+07	1.05624e+06	1.87701e+07
5774	12.532	776.712	TG O-46:3	TG O-10:0_16:0_20:3	[M+NH4]+	776.713	-0.630864	C49H90O5	EtherTG		100	2	2	4	1	66.9	81.6	100	2799.25	776.71234:1561692 777.71569:921409 778.71905:277582	85.10106:24652 106.8921:7451 116.25686:8103 197.18994:16273 205.19484:9450 271.24228:24491 289.25064:40140 313.27182:16773 340.85843:8287 449.39978:15472 451.41531:14255 453.42993:609597 477.43066:27399 479.44513:24895 503.44528:446246 505.45779:20796 507.47946:42496 601.51587:96200 603.53351:76809 636.97852:8136 759.6806:7729	1.80694e+07	9.87643e+06	1.62205e+07	4.62149e+07	2.86352e+07	7.17375e+07	1.29623e+06	317019	2.6213e+07	1.835e+07	1.05315e+07	1.82624e+07	3.54052e+07	985810	615317	7.60904e+06	2.33854e+07	3.60676e+07	1.8181e+07	1.15346e+07	1.92231e+07	8.49307e+07	8.71269e+07	6.1452e+07	4.86446e+07	2.64602e+07	1.64797e+06	1.65664e+07
5814	12.741	778.727	TG O-46:2	TG O-19:1_9:0_18:1	[M+NH4]+	778.728	-1.87486	C49H92O5	EtherTG		100	2	3	5	1	79.8	78.6	100	8848.1	778.72742:13579361 779.73077:8022497 780.73413:2383034	85.10106:100504 95.08549:11222 99.11646:14710 140.60327:9700 141.16351:21269 168.0202:10405 179.1785:10829 197.19011:83163 265.25211:19378 339.28329:8964 451.41281:27134 453.42847:31016 479.44528:6949900 480.4473:23364 493.46066:10079 505.46078:49871 507.47769:81785 603.53369:920296 722.08875:9183 761.70642:19193 778.70221:18333	8.8027e+07	5.1681e+07	8.59705e+07	1.73447e+08	8.13356e+07	2.57191e+08	5.89033e+06	1.77194e+06	8.75474e+07	8.58609e+07	5.60272e+07	9.25955e+07	3.50187e+08	8.14767e+06	3.95356e+06	6.62338e+07	1.12484e+08	2.90474e+08	9.36428e+07	6.30235e+07	9.95514e+07	2.63916e+08	2.17948e+08	5.03481e+08	1.9085e+08	9.92909e+07	8.27573e+06	7.57596e+07
5851	13.162	780.743	TG O-46:1	TG O-10:0_18:0_18:1	[M+NH4]+	780.744	-1.25521	C49H94O5	EtherTG		100	2	3	5	1	61.2	89.3	100	5454.76	780.74298:628240 781.74633:402492 782.74969:130578	299.80746:6666 453.43112:47854 479.4458:122105 481.46085:197375 507.47568:143022 605.54956:57544 780.7121:9457	3.52727e+07	2.16161e+07	3.44394e+07	6.56524e+07	3.58699e+07	8.66088e+07	6.73829e+06	2.30316e+06	3.23675e+07	3.43801e+07	2.58623e+07	3.97435e+07	1.25006e+08	8.75077e+06	5.84873e+06	1.66335e+07	4.21025e+07	1.35128e+08	3.61622e+07	2.49656e+07	3.78801e+07	8.80907e+07	9.21241e+07	1.78842e+08	7.17562e+07	3.24573e+07	1.90236e+07	3.40006e+07
5866	11.934	781.67	TG O-46:3		[M+Na]+	781.668	2.4179	C49H90O5	EtherTG		100	2	1	3	1	50.3	73.1	100	33.1	781.6684:66172 782.67175:48036 783.67511:15020	86.32366:7722 161.43646:7565 167.41656:8597 262.20901:7937 293.22809:14108 311.23743:30017 453.42871:77994 520.60638:7054 525.43024:31825 623.50208:8918 654.64594:7443 701.92926:8369 781.66901:165403	123446	21348.5	85809.1	146923	76024.4	757178	343.257	356.488	134436	110946	44239.2	139996	862280	429.028	437.069	132198	472446	820260	144475	64123.2	132458	750636	557494	1.53813e+06	191889	75345.7	264.152	96916.2
5900	12.144	783.684	TG O-46:2	TG O-19:1_9:0_18:1	[M+Na]+	783.684	0.306246	C49H92O5	EtherTG		100	2	3	5	1	44.8	74.2	100	38.31	783.68396:276220 784.68731:155932 785.69067:58963	85.10091:31093 108.88967:7284 123.5689:7632 161.13374:9719 170.76785:7788 186.78754:7929 197.19009:12010 269.22488:10810 287.2366:47861 295.24335:18896 313.25171:51506 339.2876:10160 369.27719:14431 453.42993:194485 479.44394:50844 501.42648:34135 527.44562:204274 625.51984:61060 627.53082:23800 765.66766:12768 783.685:517877	184673	91162.1	135711	155912	83098.9	1.09341e+06	156.81	1606.28	152640	171129	93020.8	158942	1.26392e+06	60695.6	2852.59	109002	695155	1.02169e+06	218190	99693.5	185021	735203	485153	2.03057e+06	316866	86484.3	145.702	131254
5919	11.62	784.681	TG O-47:6		[M+NH4]+	784.681	-0.624458	C50H86O5	EtherTG		100	2	1	3	2	67.5	83.3	100	98.07	784.68127:131532 785.68462:79940 786.68798:27205	85.62674:7245 105.80321:7631 124.69548:6940 169.12184:8317 293.84708:7763 439.41513:34832 476.90521:8007 525.42346:18322 609.48224:8391	411677	188570	364355	477936	235763	3.09458e+06	29989.5	2724.41	376272	395604	184327	363975	1.75471e+06	254038	4792.75	301413	1.3311e+06	1.43346e+06	424992	204647	424201	2.00654e+06	1.69842e+06	4.12167e+06	814814	363237	162545	413773
5967	12.854	787.714	TG O-46:0		[M+Na]+	787.715	-1.54879	C49H96O5	EtherTG		100	1	1	2	1	25.7	43.1	100	60.6	787.71765:84785 788.721:36176 789.72436:0	184.07405:29764 283.01389:7645 297.18768:6852 317.28271:17313 320.73251:8967 393.65768:8629 453.42981:66404 505.46158:10722 531.47565:99868 536.06378:7507 629.55511:23684 631.56714:12511 787.71204:43017	144643	35049.4	113209	470578	296115	726283	6553.98	184.929	234181	135798	62930.5	177396	716715	216.916	221.163	143365	270088	426218	153017	71096.5	128933	791320	542241	1.27118e+06	602527	360528	240.438	140528
5993	12.307	788.712	TG O-47:4		[M+NH4]+	788.713	-0.697339	C50H90O5	EtherTG		100	2	1	3	1	44.6	87.8	100	269.37	788.71216:727863 789.71551:486411 790.71887:169329	85.10114:10374 116.50159:7072 184.07208:36852 253.31039:7389 326.85077:7160 439.41483:12670 451.41296:54198 465.4325:38599 467.44687:10199 479.44803:13435 489.43356:10705 503.44287:39013 515.44928:14252 517.4624:75738 613.52289:34079 788.6217:18415	2.00808e+06	1.00713e+06	1.77626e+06	3.45351e+06	2.36569e+06	9.06305e+06	258578	30528.2	2.70195e+06	1.99623e+06	1.136e+06	2.11922e+06	4.98919e+06	268121	120782	1.01086e+06	4.65261e+06	3.99837e+06	2.0294e+06	1.20371e+06	2.13449e+06	9.25193e+06	7.33697e+06	8.99869e+06	5.01285e+06	3.23228e+06	303329	1.93863e+06
6030	12.649	790.728	TG O-47:3	TG O-10:0_16:0_21:3	[M+NH4]+	790.728	0.0758794	C50H92O5	EtherTG		100	2	2	4	1	57.3	86.1	100	416.8	790.72827:1315621 791.73162:847627 792.73498:267222	85.10088:18595 149.32928:7821 150.84174:7449 172.67041:7812 194.44926:7313 197.19061:14117 223.65916:7701 303.26492:9288 453.43076:224847 465.42957:30913 467.44702:40998 479.44461:57204 491.44769:51122 493.46158:12906 503.44434:23969 505.45993:64379 517.46185:325562 519.4704:17334 531.47791:17229 605.55176:54560 615.53491:112325 617.54272:9563	3.27791e+06	1.83297e+06	3.10595e+06	6.84096e+06	4.15847e+06	1.3039e+07	296640	104579	4.71731e+06	3.26243e+06	2.07327e+06	3.52777e+06	9.85352e+06	502080	170057	1.77157e+06	6.79134e+06	8.01594e+06	3.38671e+06	2.20884e+06	3.66241e+06	1.35677e+07	1.15081e+07	1.46837e+07	8.76841e+06	5.1195e+06	440879	2.90855e+06
6063	12.954	792.744	TG O-47:2		[M+NH4]+	792.744	-0.391047	C50H94O5	EtherTG		100	2	1	3	1	70.7	86.1	100	382.14	792.7442:87000 793.74755:89447 794.75091:30666	159.41405:7652 231.49777:7184 245.79585:8951 426.0751:9121 479.44299:17577 493.46277:29189 617.54279:10180	3.13178e+06	1.83269e+06	2.98661e+06	5.82084e+06	2.64e+06	9.4333e+06	272112	91106.2	2.85151e+06	3.16341e+06	2.01622e+06	3.25973e+06	1.23733e+07	635127	261487	1.85549e+06	4.87429e+06	1.07702e+07	3.20782e+06	2.20977e+06	3.28328e+06	9.46894e+06	7.38906e+06	2.11285e+07	7.86384e+06	3.7835e+06	830007	2.72776e+06
6094	11.177	794.666	TG O-48:8	TG O-10:0_16:2_22:6	[M+NH4]+	794.666	0.151007	C51H84O5	EtherTG		100	2	3	5	1	79.2	82.1	100	100.17	794.66547:283061 795.66882:163225 796.67218:47180	84.84113:9547 85.10114:10029 85.23087:7834 95.42781:7329 132.40192:10890 348.72528:7919 449.39886:126535 525.43152:88452 619.46552:15556 794.65759:7731	787128	426065	735951	1.16851e+06	763457	3.90589e+06	2814.79	57.8772	1.15263e+06	768114	381180	741770	2.5447e+06	59.4823	59.8509	341720	1.04114e+06	2.44265e+06	812997	422983	805083	5.88047e+06	5.81954e+06	4.89716e+06	1.94723e+06	777221	63.0589	758329
6100	13.174	794.76	TG O-47:1		[M+NH4]+	794.76	0.239066	C50H96O5	EtherTG		100	2	1	3	1	81.7	84.9	100	472.19	794.76062:199111 795.76397:134764 796.76733:0	495.47867:36455 521.49628:78992 523.48218:8021 559.05243:7821 577.52063:24994	3.28049e+06	2.0466e+06	3.36415e+06	6.18349e+06	4.32535e+06	7.14342e+06	85033.7	3160.16	3.87081e+06	3.13627e+06	2.40194e+06	3.84596e+06	1.33744e+07	174843	79338.1	3.0083e+06	3.18154e+06	1.45205e+07	3.46799e+06	2.32305e+06	3.75422e+06	1.01998e+07	9.83699e+06	1.05318e+07	8.5384e+06	4.23669e+06	619968	3.0171e+06
6132	11.488	796.68	TG O-48:7	TG O-10:0_16:1_22:6	[M+NH4]+	796.681	-1.45604	C51H86O5	EtherTG		100	2	2	4	1	78.9	83.1	100	390.13	796.68091:376098 797.68426:228418 798.68762:71355	85.10108:10025 198.06252:8086 230.99083:8063 238.43228:7916 317.7724:7074 451.41418:164173 525.42908:85143 621.48822:21715 779.64923:8569 796.63611:25739	4.51157e+06	2.42284e+06	4.11173e+06	6.29032e+06	3.62158e+06	2.66024e+07	173922	49.6334	5.34985e+06	4.37235e+06	2.29758e+06	4.00546e+06	1.93986e+07	35875	49.5158	3.02093e+06	9.52558e+06	1.8176e+07	4.66212e+06	2.46797e+06	4.65577e+06	2.50884e+07	2.242e+07	3.82284e+07	8.31842e+06	4.38693e+06	56855.1	4.44258e+06
6138	13.584	796.777	TG O-47:0	TG O-13:0_16:0_18:0	[M+NH4]+	796.775	1.53117	C50H98O5	EtherTG		100	2	2	4	1	68.1	82.6	100	135.08	796.77661:239392 797.77996:110571 798.78332:0	136.40747:7836 495.47787:40719 523.48456:88707 551.50433:41121 579.53088:20362	317897	190115	284123	759047	528279	824410	3070.44	176.032	324632	318449	196879	284292	1.486e+06	9545.77	7631.92	82472.7	508309	1.96001e+06	316036	183721	373128	1.28165e+06	1.58959e+06	1.17266e+06	1.05108e+06	359491	43298.5	311993
6172	11.927	798.695	TG O-48:6	TG O-10:0_16:0_22:6	[M+NH4]+	798.697	-2.06587	C51H88O5	EtherTG		100	2	3	5	1	55.4	82.6	100	2772.06	798.69568:8376667 799.69903:4974686 800.70239:1462709	85.10104:108316 93.06963:8510 95.08547:21609 97.10093:10458 99.11688:13273 105.07006:9671 109.10107:18833 116.76308:8769 119.08529:14674 121.10119:13679 123.11712:12069 133.10094:11430 141.16344:9914 149.13232:9817 156.1745:27191 163.14799:14936 173.1317:8234 175.14861:7434 185.13239:10751 187.14885:13270 197.13368:8680 197.18996:47816 199.14818:8426 201.16431:7852 203.17946:23474 211.149:12162 2…	2.33061e+07	1.18626e+07	2.27227e+07	2.93162e+07	1.37335e+07	1.21058e+08	1.41949e+06	245478	2.12289e+07	2.23899e+07	1.2437e+07	2.266e+07	9.79491e+07	1.05899e+06	326879	1.54483e+07	4.8333e+07	8.99146e+07	2.36251e+07	1.27028e+07	2.3096e+07	1.02987e+08	8.72862e+07	2.09796e+08	3.74503e+07	1.8455e+07	1.13915e+06	2.4913e+07
6202	12.153	800.711	TG O-48:5	TG O-10:0_16:0_22:5	[M+NH4]+	800.713	-2.28547	C51H90O5	EtherTG		100	2	3	5	1	63.3	90	100	3473.16	800.71204:4690670 801.71539:2935835 802.71875:868802	85.10126:51301 109.10123:14887 110.08619:8880 119.50317:8339 141.05339:8926 141.16476:7703 197.19022:32890 201.16859:7987 215.17949:13711 229.1931:10256 287.23767:9696 295.242:13656 313.25336:14288 425.39566:9566 451.4101:37823 453.42972:454384 479.44604:183933 501.43015:108262 503.44928:14033 505.46078:9345 527.44537:529039 529.46039:57284 625.51752:164492 627.53046:29664 765.677:9535 783.68573:…	2.10311e+07	1.13634e+07	2.00043e+07	2.22159e+07	1.62968e+07	9.69448e+07	1.35414e+06	169936	1.61627e+07	2.04213e+07	1.18996e+07	2.19361e+07	9.56663e+07	1.22716e+06	440482	1.27278e+07	5.35422e+07	7.07188e+07	2.14579e+07	1.21055e+07	2.22099e+07	5.47565e+07	4.12426e+07	1.66512e+08	3.94973e+07	2.38544e+07	840205	2.13238e+07
6235	12.547	802.727	TG O-48:4	TG O-10:0_16:0_22:4	[M+NH4]+	802.728	-1.51982	C51H92O5	EtherTG		100	2	3	5	2	57.5	91.1	100	2810.52	802.72754:4378659 803.73089:2631748 804.73425:760180	85.10114:89919 91.67291:8285 95.08572:16106 99.11655:14922 104.3918:8443 109.10141:13193 131.08521:12036 141.16368:21570 197.19011:61258 203.17976:14969 205.19576:20074 217.19569:21717 231.21046:10509 271.24313:13906 289.25165:24157 297.25745:37529 313.27173:26810 315.26825:66267 339.28586:11287 371.29367:16861 425.39499:9453 451.41458:88608 453.43002:860313 477.43338:11874 479.4458:492916 481.45…	2.41179e+07	1.30164e+07	2.13081e+07	4.18674e+07	2.89465e+07	1.04282e+08	3.88249e+06	545858	3.26805e+07	2.44232e+07	1.3647e+07	2.4641e+07	7.41091e+07	2.02705e+06	1.00164e+06	1.26723e+07	5.01903e+07	5.80318e+07	2.41661e+07	1.48729e+07	2.57066e+07	9.23669e+07	7.89828e+07	1.36187e+08	5.44682e+07	3.6574e+07	3.42789e+06	2.27262e+07
6236	12.544	802.727	TG O-48:4		[M+NH4]+	802.728	-0.984145	C51H92O5	EtherTG		100	2	1	3	1	52.1	80.6	100	328.09	802.72748:985533 803.73083:597911 804.73419:173450	91.42744:7639 140.38817:7149 179.22847:7423 315.26913:18223 453.42926:204283 479.44305:36976 481.46277:21379 501.43301:11100 503.44342:20528 526.02643:7496 529.46094:114951 531.47394:15577 580.70422:8158 601.5105:9631 627.52972:35500 629.54578:64974	2.059e+07	1.11552e+07	1.78737e+07	3.72837e+07	2.61147e+07	8.7961e+07	3.50318e+06	520693	2.90591e+07	2.09786e+07	1.16302e+07	2.09565e+07	5.79176e+07	1.71664e+06	855708	1.04457e+07	4.1255e+07	4.60082e+07	2.05693e+07	1.27973e+07	2.21098e+07	8.01187e+07	6.95061e+07	1.074e+08	4.77924e+07	3.24898e+07	3.06222e+06	1.91763e+07
6276	13.508	804.743	TG O-48:3	TG O-10:0_18:1_20:2	[M+NH4]+	804.744	-1.14322	C51H94O5	EtherTG		100	2	3	5	1	63.7	87.7	100	303.51	804.7431:2007926 805.74645:1596532 806.74981:485844	85.10105:35142 142.09706:9046 162.19948:7459 197.18927:39411 425.3952:18465 451.41409:40659 453.43027:194680 453.7294:8319 477.42767:38090 479.44547:641457 481.46185:25585 505.46143:920984 507.4761:93801 531.47699:279961 533.49335:74253 559.50446:32642 629.54901:293353 631.55981:22865 769.70496:11296 787.72089:23274	175849	29333.5	212163	53414	18882.8	52542.4	250.242	32881.3	44276	161043	31468.2	161257	90805.2	334161	427112	470909	30983.2	55623.8	194807	45069.8	171010	100761	96326.8	234540	91941.7	51484.5	151.231	151340
6277	12.869	804.743	TG O-48:3	TG O-10:0_18:1_20:2	[M+NH4]+	804.744	-1.06866	C51H94O5	EtherTG		100	2	3	5	2	82.4	86.8	100	2591.43	804.74335:4124540 805.7467:2753960 806.75006:786917	85.10126:45588 117.00085:7972 146.15605:7812 179.1801:17555 197.1899:51270 219.2449:9323 291.26895:16643 339.28342:10782 451.41385:25590 453.43076:37134 477.43042:31041 479.44583:1310406 480.45026:8904 482.88712:7953 505.46152:1959100 507.47733:82330 531.4762:54490 533.49817:48438 629.5498:437403 739.3739:8572 787.71362:49816 804.7254:8538	1.88006e+07	1.07728e+07	1.77043e+07	4.32158e+07	2.55761e+07	6.16032e+07	2.71074e+06	680378	2.5701e+07	1.87005e+07	1.17764e+07	1.9765e+07	5.31436e+07	2.34314e+06	1.77854e+06	1.08895e+07	2.83938e+07	4.50334e+07	1.96601e+07	1.31892e+07	2.03829e+07	6.52093e+07	5.91814e+07	8.20805e+07	4.89485e+07	3.46272e+07	4.06077e+06	1.60294e+07
6316	13.168	806.759	TG O-48:2	TG O-10:0_18:1_20:1	[M+NH4]+	806.76	-1.12797	C51H96O5	EtherTG		100	2	3	5	1	78.3	82.1	100	2050.67	806.75897:6968082 807.76232:4207055 808.76568:1229023	85.1009:65863 141.16322:12030 144.36334:8151 194.08525:8295 197.19017:66456 211.26927:8058 285.04922:10161 451.41251:34349 453.43082:85641 479.4454:1463625 481.45657:15218 505.45947:10045 507.47653:3187357 521.29596:19209 533.49188:170118 535.5097:95596 537.32556:30811 561.52112:14774 603.53339:66324 631.56427:604032 775.58905:43725 789.72986:14798	1.3642e+07	8.24011e+06	1.33514e+07	2.26494e+07	1.18564e+07	3.29946e+07	2.31885e+06	1.34658e+06	1.11049e+07	1.32613e+07	9.99884e+06	1.5393e+07	5.4598e+07	5.15045e+06	4.11011e+06	7.90391e+06	1.51537e+07	4.634e+07	1.40459e+07	9.50975e+06	1.48723e+07	2.96398e+07	2.586e+07	7.44255e+07	2.76199e+07	1.39106e+07	8.70196e+06	1.3084e+07
6353	13.56	808.775	TG O-48:1	TG O-10:0_16:0_22:1	[M+NH4]+	808.775	0.0741862	C51H98O5	EtherTG		100	2	3	5	2	56.9	83.4	100	773.74	808.77539:3998408 809.77874:2421131 810.7821:705242	85.10112:45175 99.1169:12671 197.19049:39612 220.33064:8046 264.01306:9525 353.87274:9131 425.39771:55579 453.43011:560331 479.44571:128380 481.46149:203212 507.47665:333367 509.4928:312390 510.27927:8960 525.30823:11240 535.50818:1217619 537.50018:11213 539.3288:12932 549.49677:14988 563.53943:106161 605.54987:23573 633.58075:321656 777.59497:30063	6.70933e+06	4.26403e+06	6.48549e+06	1.2759e+07	6.68845e+06	1.84874e+07	1.62105e+06	320083	4.81631e+06	6.52067e+06	4.71586e+06	7.17945e+06	3.03993e+07	4.17731e+06	2.18859e+06	2.49203e+06	8.8729e+06	2.60877e+07	6.90722e+06	4.50481e+06	7.31895e+06	1.63854e+07	1.71243e+07	3.77098e+07	1.57841e+07	6.35623e+06	5.4826e+06	6.46772e+06
6382	11.697	810.697	TG O-49:7	TG O-10:0_17:1_22:6	[M+NH4]+	810.697	-0.370052	C52H88O5	EtherTG		100	2	3	5	1	74.2	77.7	100	92.15	810.6969:409518 811.70025:242833 812.70361:94109	85.10099:17656 311.23685:7624 465.42969:162352 525.4303:77063 635.50171:21104 637.51263:19204	435804	223185	430353	512357	206575	3.26984e+06	141.061	139.044	415385	406171	178341	387157	2.53483e+06	129.172	128.194	245785	1.2035e+06	2.06494e+06	459085	211987	437951	2.54282e+06	1.8115e+06	5.90631e+06	891880	436042	1397.31	449187
6386	13.945	810.792	TG O-48:0		[M+NH4]+	810.791	1.81304	C51H100O5	EtherTG		100	2	1	3	1	64.7	82.8	100	111.92	810.79132:250243 811.79467:137421 812.79803:42802	362.35675:7076 453.43079:50869 476.43887:8175 535.87799:8483 537.52429:97902 551.50378:16723 565.54205:14418 617.0014:8929 635.59509:23265	305482	240115	304011	773954	378063	1.02316e+06	399126	22505.2	192343	289840	334718	341154	965529	829183	205581	98187.9	543358	1.30217e+06	325739	308875	334553	880338	1.33566e+06	1.28499e+06	867768	311513	360627	284136
6428	11.955	812.711	TG O-49:6		[M+NH4]+	812.713	-1.50115	C52H90O5	EtherTG		100	2	1	3	1	45.8	88.3	100	172.76	812.71149:702960 813.71484:473726 814.7182:118960	85.10115:13588 114.52942:7336 175.93639:7445 197.19167:8831 215.17978:9193 221.07986:7285 270.95764:9618 299.2366:9746 313.24979:9567 465.43066:85360 479.44595:66673 507.24316:19837 513.42944:61523 523.27966:16910 527.44366:106257 637.51898:42957 747.48035:9494 761.5343:36788 795.68127:11223	660245	314586	615719	622933	313661	2.92073e+06	16930.4	22725.7	600314	664340	379622	717185	3.66168e+06	45673.7	61686.5	598393	1.69413e+06	2.65345e+06	642285	331910	679502	2.30557e+06	1.60369e+06	5.40499e+06	1.25107e+06	694592	95857.9	712453
6429	12.189	812.712	TG O-49:6		[M+NH4]+	812.713	-0.602919	C52H90O5	EtherTG		100	2	1	3	1	57.7	82.3	100	152.63	812.71222:609053 813.71557:400612 814.71893:144855	85.10108:10754 176.6077:7328 197.19003:10732 226.7393:7572 311.23657:9802 467.4458:193653 507.24713:21372 523.27307:11033 525.42957:103704 637.51416:26865 639.534:48986 745.50586:9826 761.54071:24718 812.71051:22863	389367	182328	364161	415329	144679	1.61612e+06	70607.2	333.279	326030	380798	189635	397372	1.49472e+06	32379.5	19078.3	129021	896268	1.5085e+06	397433	198663	426368	1.75937e+06	1.29549e+06	3.56275e+06	1.05736e+06	519673	89370.5	387490
6506	12.677	816.745	TG O-49:4		[M+NH4]+	816.744	0.599943	C52H94O5	EtherTG		100	2	1	3	1	59.4	88.9	100	161.17	816.7439:694614 817.74725:457606 818.75061:86693	110.64368:8495 121.1386:7548 184.07332:47229 465.43005:26821 467.44803:11098 479.44547:122496 495.47638:18798 517.37469:9933 517.46252:131513 527.15527:7151 529.46399:10322 531.47662:39310 543.47864:8626 545.49451:14235 641.54877:39050 816.69745:10831	1.57163e+06	898930	1.52854e+06	2.79749e+06	2.11479e+06	5.98415e+06	164444	51228.6	2.47754e+06	1.60312e+06	970411	1.67995e+06	5.20749e+06	352464	384883	753971	3.32489e+06	3.95957e+06	1.58197e+06	1.06044e+06	1.74014e+06	6.86578e+06	5.40268e+06	6.20589e+06	4.85425e+06	2.95474e+06	406982	1.40349e+06
6550	13.037	818.761	TG O-49:3		[M+NH4]+	818.76	1.41678	C52H96O5	EtherTG		100	2	1	3	1	43	91.7	100	138.31	818.76074:398384 819.76409:317119 820.76745:143298	114.39278:7523 140.40625:8055 184.07368:22459 284.0296:7581 465.43436:15183 467.44559:8179 479.44656:41805 493.45969:14370 495.48294:10109 505.46463:22452 507.47534:9872 519.47729:67909 521.48694:9575 531.47327:14590 533.49213:20965 545.48724:22089 547.47955:10004 603.52942:9191 643.56812:33266 688.83533:8999 818.72565:10589	1.06038e+06	599155	1.09999e+06	2.06068e+06	1.43808e+06	3.15303e+06	72299.4	27362.5	1.39158e+06	1.08157e+06	683838	1.12836e+06	3.05007e+06	204745	76374.2	528536	1.76612e+06	2.80931e+06	1.08985e+06	747948	1.21033e+06	4.0447e+06	3.53607e+06	4.12545e+06	3.4755e+06	2.17951e+06	361160	877011
6585	13.25	820.776	TG O-49:2		[M+NH4]+	820.775	0.219305	C52H98O5	EtherTG		100	2	1	3	2	51.9	90.2	100	219.46	820.77515:18044 821.7785:0 822.78186:0	237.22147:21896 311.25565:14641 313.27332:19316 344.69647:7754 399.76459:8168 428.18216:8749 458.81723:7389 495.43945:9271 521.45593:235300 523.4715:35086 535.47272:13557 547.47174:187167 549.48718:445816 563.50616:15555 564.53406:101126 575.50208:125204 577.51819:129162 603.53717:45887 697.12543:8250 803.70441:9263 820.74402:8175	1.59268e+06	793575	1.5818e+06	3.1297e+06	1.84814e+06	3.67023e+06	163222	4712.36	1.60563e+06	1.55038e+06	1.07363e+06	1.7809e+06	8.52425e+06	200194	59629.8	1.26997e+06	1.00219e+06	7.63465e+06	1.66102e+06	885043	1.81787e+06	5.53672e+06	4.35312e+06	7.49103e+06	4.38662e+06	2.0319e+06	262426	1.45605e+06
6615	11.747	822.696	TG O-50:8		[M+NH4]+	822.697	-0.887326	C53H88O5	EtherTG		100	2	1	3	2	49.8	82.1	100	245.66	822.69678:651755 823.70013:412302 824.70349:129401	92.34451:9804 109.02245:7142 139.13423:7578 176.67221:8179 203.17978:7898 311.23532:16056 395.81219:8532 439.1745:7306 449.39642:42159 477.42984:195688 499.41266:10693 501.43176:68636 525.42938:78659 553.46429:57046 647.50269:36769 649.52087:22559 805.67896:11659	2.83021e+06	1.52458e+06	2.66629e+06	5.16174e+06	2.40718e+06	1.72073e+07	143918	84.0856	3.08624e+06	2.75842e+06	1.47726e+06	2.54447e+06	9.8003e+06	26558.5	9259.98	1.65533e+06	4.85376e+06	9.32068e+06	2.87142e+06	1.50162e+06	2.78678e+06	1.56535e+07	1.7618e+07	2.35414e+07	6.08488e+06	2.40969e+06	94997.7	2.92077e+06
6621	13.623	822.794	TG O-49:1		[M+NH4]+	822.791	4.01072	C52H100O5	EtherTG		100	2	1	3	2	47.2	85.6	100	144.21	822.79462:246417 823.79797:174736 824.80133:0	117.55328:8697 129.5405:7786 435.45093:8399 495.47751:18655 521.49042:30167 523.51093:42497 549.50482:60511 551.50342:33700 577.51892:18841 605.55133:22746	629068	390826	650957	1.12112e+06	613204	1.45011e+06	208216	23535.4	444952	617538	317827	643243	3.5817e+06	435431	157472	264234	718044	3.24993e+06	642129	317294	651103	1.7036e+06	1.70565e+06	2.51531e+06	1.7479e+06	587572	157483	610985
6657	11.942	824.711	TG O-50:7		[M+NH4]+	824.713	-2.59485	C53H90O5	EtherTG		100	2	1	3	1	54.4	85.9	100	3832.17	824.71143:2188042 825.71478:1345335 826.71814:406180	95.08588:7084 106.96481:7735 160.18471:8252 208.00693:6904 311.23773:14406 420.21823:7456 479.4447:182861 525.43195:79077 550.32214:8199 551.50433:20342 649.51691:30279 651.53271:104919 807.68329:10030 824.69794:10895	1.37672e+07	7.05793e+06	1.33247e+07	1.78698e+07	7.86331e+06	6.15111e+07	961120	104808	1.20724e+07	1.32001e+07	7.31633e+06	1.34257e+07	7.11101e+07	831039	326283	9.26942e+06	2.17188e+07	5.68589e+07	1.39872e+07	7.43074e+06	1.37902e+07	5.65483e+07	4.26798e+07	1.40933e+08	2.38565e+07	1.16086e+07	1.19718e+06	1.46733e+07
6697	12.186	826.726	TG O-50:6		[M+NH4]+	826.728	-2.3587	C53H92O5	EtherTG		100	2	1	3	1	74.3	90.6	100	2186.92	826.72754:1145126 827.73089:707174 828.73425:230260	93.65413:8263 115.6383:8165 115.64871:8016 197.19006:15365 222.8943:7157 295.24292:10160 313.25122:18870 451.41794:16776 453.42984:19022 479.4451:265325 505.45477:9166 527.44513:239760 553.46124:23171 555.47552:18926 562.78247:8269 651.53418:78522 716.68823:9072 809.7088:17942 826.71796:10107	6.15666e+06	3.25695e+06	5.5822e+06	5.6033e+06	3.0539e+06	2.70287e+07	606482	107690	4.04339e+06	6.036e+06	3.50337e+06	6.55878e+06	3.71767e+07	629155	286632	4.55965e+06	1.33813e+07	2.6181e+07	6.21354e+06	3.38305e+06	6.61871e+06	1.58796e+07	1.14914e+07	6.64444e+07	9.41948e+06	5.20541e+06	746546	6.29208e+06
6698	12.255	826.727	TG O-50:6	TG O-10:0_18:1_22:5	[M+NH4]+	826.728	-1.83858	C53H92O5	EtherTG		100	2	2	4	1	59.1	90.3	100	1816.55	826.72699:5763061 827.73034:3783148 828.7337:1167633	93.10063:8221 95.08568:16084 99.11697:17833 107.08586:9234 109.10119:18059 121.10113:16036 123.11661:16601 135.11621:9593 141.16399:18236 161.13364:10967 173.13214:8305 175.14738:12037 179.1814:9913 197.18954:43021 201.16512:23928 203.17992:14335 215.17873:13922 255.2113:12762 295.24216:30155 313.25092:52356 321.25793:13398 339.28586:29247 341.28601:10570 369.27765:16105 451.41174:78237 453.42984…	8.4391e+06	4.48555e+06	7.90386e+06	9.10486e+06	6.25292e+06	3.19925e+07	954590	228865	8.14042e+06	8.28989e+06	4.84202e+06	8.48289e+06	3.58742e+07	741744	454284	8.03416e+06	1.81468e+07	2.16739e+07	8.57371e+06	5.07597e+06	8.94668e+06	2.94406e+07	1.89235e+07	6.70287e+07	1.80613e+07	1.10729e+07	863237	8.37437e+06
6699	12.44	826.727	TG O-50:6	TG O-10:0_18:0_22:6	[M+NH4]+	826.728	-1.10073	C53H92O5	EtherTG		100	2	2	4	1	45.2	80.4	100	856.43	826.72797:1296388 827.73132:790454 828.73468:530704	91.90218:7975 93.86813:7261 112.82277:7012 121.3507:9232 156.17422:8274 187.14857:8784 197.18956:10719 227.17928:9199 293.22675:14131 311.23495:38825 341.09592:8397 341.3093:7989 479.44748:23616 481.46103:470302 525.42944:126770 527.44806:15067 553.46143:26919 625.51758:63276 651.53497:54182 653.54962:253965 809.71387:15818 826.68738:11027	4.01501e+06	2.22076e+06	3.45695e+06	5.3612e+06	2.80247e+06	1.29595e+07	1.62046e+06	375092	3.8347e+06	4.0737e+06	2.14205e+06	4.09562e+06	1.34785e+07	913054	667710	1.29679e+06	6.72178e+06	1.38052e+07	3.96024e+06	2.37626e+06	4.08026e+06	1.35624e+07	1.48992e+07	2.30383e+07	5.61208e+06	2.90666e+06	4.23528e+06	4.00183e+06
6737	12.522	828.742	TG O-50:5	TG O-10:0_18:1_22:4	[M+NH4]+	828.744	-1.91857	C53H94O5	EtherTG		100	2	3	5	1	83.6	91.1	100	1680.35	828.74353:538075 829.74688:333842 830.75024:92692	96.08446:7673 297.25577:7428 479.44553:168367 479.52582:14136 529.4613:154756 653.54626:50040 811.72339:8252 828.51801:11448 828.71375:14795	5.22921e+06	2.89721e+06	4.40011e+06	4.86961e+06	3.24919e+06	1.90718e+07	232616	67965.6	4.05869e+06	5.41382e+06	2.70762e+06	4.4596e+06	2.07525e+07	377270	246217	2.58545e+06	1.14977e+07	1.56893e+07	5.17261e+06	3.27108e+06	4.77596e+06	1.48238e+07	1.35445e+07	4.02232e+07	9.11505e+06	4.5578e+06	650793	4.80337e+06
6738	12.621	828.743	TG O-50:5		[M+NH4]+	828.744	-0.808453	C53H94O5	EtherTG		100	2	1	3	1	63.9	93.5	100	1177.41	828.74359:825956 829.74694:505350 830.7503:151782	92.19367:7143 145.27135:7165 297.25439:10777 315.26743:11583 362.20779:8691 451.41199:19408 453.42783:21013 477.43002:23324 479.44504:143957 529.46173:121201 531.4754:31385 555.47717:25551 557.49316:33654 653.55066:61529 811.724:11571 828.69977:16476	6.86332e+06	3.81315e+06	6.5029e+06	9.82236e+06	7.84433e+06	2.6287e+07	3.05245e+06	544395	9.09588e+06	6.7402e+06	4.01382e+06	6.98816e+06	2.30551e+07	1.77369e+06	1.45426e+06	3.24981e+06	1.33564e+07	1.7452e+07	7.18969e+06	4.58781e+06	7.59325e+06	2.29767e+07	2.12926e+07	2.62436e+07	1.77481e+07	1.18104e+07	5.48721e+06	6.08992e+06
6773	12.907	830.759	TG O-50:4		[M+NH4]+	830.76	-0.288892	C53H96O5	EtherTG		100	2	1	3	1	75.9	89.6	100	1108.51	830.75946:572923 831.76281:362807 832.76617:92325	100.51085:9289 184.07413:11920 234.92136:8056 244.94142:6645 299.27567:11590 345.97125:7393 353.87231:6662 373.41855:7980 453.42615:8001 479.44492:140942 505.45932:9273 507.47821:12470 531.47711:198995 557.49506:15455 655.56409:47578 813.73529:9071 830.7135:18913	8.97577e+06	5.15319e+06	8.18891e+06	1.76105e+07	1.38883e+07	2.94511e+07	2.19005e+06	476791	1.34892e+07	9.05988e+06	5.71232e+06	9.14891e+06	2.29202e+07	1.54951e+06	1.43177e+06	4.07304e+06	1.44137e+07	1.91585e+07	9.26169e+06	6.13511e+06	9.54839e+06	3.15891e+07	2.93837e+07	3.18311e+07	3.02621e+07	1.94944e+07	3.21239e+06	7.63783e+06
6804	13.244	832.775	TG O-50:3	TG O-10:0_18:0_22:3	[M+NH4]+	832.775	-0.588394	C53H98O5	EtherTG		100	2	2	4	1	32.2	93.4	100	630	832.77484:1983013 833.77819:1205094 834.78155:375968	197.18901:10127 453.4303:170941 479.44571:20446 481.46097:125323 507.48004:10005 531.47571:74898 533.49084:28983 535.5072:18812 559.50787:332198 561.5213:31523 629.55573:11405 657.57849:83649 832.73779:15092	3.99743e+06	2.2321e+06	3.84303e+06	7.7123e+06	6.12582e+06	1.19684e+07	1.19563e+06	347979	5.2636e+06	3.93486e+06	2.83882e+06	4.64121e+06	1.09673e+07	1.62598e+06	1.42788e+06	1.42952e+06	6.13965e+06	8.82725e+06	4.0302e+06	2.8552e+06	4.62187e+06	1.12461e+07	1.09798e+07	1.30216e+07	1.29157e+07	6.36561e+06	1.88964e+06	3.95895e+06
6805	13.425	832.776	TG O-50:3		[M+NH4]+	832.775	1.32088	C53H98O5	EtherTG		100	2	1	3	1	44.5	74.5	100	209.18	832.7757:371262 833.77905:234244 834.78241:0	145.98523:9388 344.7652:6851 360.05957:7677 531.48206:8532 533.48956:10151 549.48944:24116 559.50769:24759 563.5415:42466 575.50439:135178 603.53723:20495 659.59753:50454 714.27698:8515 832.73511:24745	1.29226e+06	872499	1.24324e+06	1.64898e+06	1.67111e+06	2.48855e+06	1.12906e+06	137449	1.32519e+06	1.25844e+06	936186	1.30522e+06	2.80963e+06	1.09278e+06	1.39527e+06	210676	1.54144e+06	2.41631e+06	1.31819e+06	1.01643e+06	1.35599e+06	3.14602e+06	3.98214e+06	2.8032e+06	3.03823e+06	1.55202e+06	2.16773e+06	1.27739e+06
6954	12.421	840.743	TG O-51:6		[M+NH4]+	840.744	-1.16564	C54H94O5	EtherTG		100	2	1	3	1	42.4	79.8	100	200.69	840.74304:645659 841.74639:488509 842.74975:138475	92.781:7479 145.6931:8465 147.83069:9622 372.14908:7969 465.43063:19259 467.44644:24108 493.45853:41302 495.47665:103582 527.44287:17668 541.4671:7953 553.45758:25724 555.47473:20962 567.47705:64011 623.50793:14304 665.547:24864 823.72522:11107	986842	490586	823839	917018	598810	3.23735e+06	177296	7411.53	962416	1.01586e+06	517198	960954	4.30276e+06	172746	111649	692119	2.04945e+06	3.64326e+06	968637	577314	1.02663e+06	3.409e+06	2.35942e+06	6.10945e+06	1.72342e+06	1.08286e+06	246991	943213
7041	11.267	846.697	TG O-52:10		[M+NH4]+	846.697	-0.507856	C55H88O5	EtherTG		100	2	1	3	1	39.5	82.8	100	120.49	846.69702:321882 847.70037:212768 848.70373:71053	91.3539:7956 104.95737:7242 129.33083:7440 169.22023:7830 184.07303:20554 185.07555:8131 214.53239:7948 220.01938:8463 226.22771:7461 233.60709:8432 330.181:7287 459.32455:7552 494.23996:7986 501.42841:58802 525.43042:55630 648.31848:8346 661.6123:78072 671.50336:12366 673.52124:13463 846.69019:15674	858547	453208	786976	870260	481174	7.10805e+06	53850.4	40208.6	860711	844618	447865	782066	2.91886e+06	349304	60291.5	674683	2.44576e+06	2.6486e+06	880254	471692	885287	3.74302e+06	3.29057e+06	7.70467e+06	1.51139e+06	759089	4825.19	830409
7077	11.767	848.712	TG O-52:9		[M+NH4]+	848.713	-1.0133	C55H90O5	EtherTG		100	2	1	3	1	53.4	80.3	100	167.09	848.71246:828792 849.71581:547360 850.71917:172607	114.08189:8047 116.25169:9004 135.11642:9528 136.68488:8034 197.18973:12155 205.19547:11451 273.97052:7804 289.25317:15266 293.22772:17437 311.23801:12026 389.30389:14820 501.42844:13487 503.44559:248587 525.42999:176388 527.4444:17407 673.52124:25740 675.53363:128705 848.68817:14630	948262	509372	914292	1.9914e+06	1.13558e+06	6.87476e+06	116200	25155.4	1.31739e+06	928435	505171	901723	2.00234e+06	220753	60346.5	558763	1.68413e+06	1.80025e+06	949834	509003	946940	5.76367e+06	5.62711e+06	4.92858e+06	2.66549e+06	1.31223e+06	38084.4	1.0097e+06
7078	11.592	848.712	TG O-52:9		[M+NH4]+	848.713	-0.648041	C55H90O5	EtherTG		100	2	1	3	1	54.8	88	100	127.57	848.7121:392723 849.71545:254623 850.71881:94271	108.13547:7712 184.19464:8303 220.30717:8000 254.01378:7520 501.43082:40717 503.44437:25713 525.43158:18005 527.4469:80097 529.46155:16820 646.91296:9127 673.52026:24694 675.52783:11535 816.29932:8522 848.70837:12571	618445	313688	562022	610936	334299	5.32322e+06	139300	28.9474	523040	589486	338161	544306	3.11651e+06	173680	20734.6	498797	2.27057e+06	2.11598e+06	650192	313868	633731	2.26244e+06	1.82286e+06	7.74851e+06	1.05036e+06	582900	48365.2	600551
7140	11.282	851.652	TG O-52:10		[M+Na]+	851.652	0	C55H88O5	EtherTG		100	2	1	3	1	71.1	75	100	40.54	851.6521:52687 852.65545:35874 853.65881:11063	160.1335:7727 215.31845:7750 538.74164:7884 573.43298:8690 851.6532:148073	9624.44	10101.2	20099.8	12372.6	1889.23	227453	31.7744	29.6265	6394.11	7966.83	755.985	8039.73	67923.9	1000.53	10207.7	8898.65	72724.1	68879.7	12874.7	1507.84	10561.6	104010	106316	265130	34671.7	8735.95	41.1645	3420.26
7166	12.278	852.743	TG O-52:7	TG O-10:0_20:3_22:4	[M+NH4]+	852.744	-1.36032	C55H94O5	EtherTG		100	2	2	4	1	20.6	88.9	100	1183.41	852.74298:2216639 853.74633:1454210 854.74969:459343	98.94228:7876 106.1199:7623 109.10172:8102 119.08353:8268 121.10115:9505 123.11685:11306 130.67795:7810 135.11667:9156 159.11609:9111 197.19037:19149 203.1812:13489 215.1794:9976 241.19569:17064 255.20825:9444 321.25674:22641 322.55005:8034 339.2775:30333 419.28104:7414 477.43417:12352 479.44513:461453 501.42764:19438 503.44772:55398 505.46042:29858 527.44897:11255 529.46027:59903 531.47974:37650…	3.85715e+06	1.97264e+06	3.46733e+06	4.01664e+06	2.67759e+06	1.61276e+07	351952	43439.9	3.41338e+06	3.79532e+06	2.17668e+06	3.96459e+06	1.56731e+07	159812	45058	3.91847e+06	8.6032e+06	1.01716e+07	3.91408e+06	2.2272e+06	4.14755e+06	1.28257e+07	7.92425e+06	3.35245e+07	8.84786e+06	5.10523e+06	332130	3.80916e+06
7167	12.433	852.743	TG O-52:7		[M+NH4]+	852.744	-0.785699	C55H94O5	EtherTG		100	2	1	3	1	39.8	79.6	100	408.59	852.74359:524819 853.74694:312995 854.7503:103031	99.02602:7125 127.72218:8407 270.64886:8796 293.2323:8919 479.4476:28924 507.47525:104956 525.4303:13964 531.47931:19839 553.46283:49146 579.53632:30131 677.54938:21958 679.56427:23305 835.71063:8952 852.70477:10379	2.62254e+06	1.38242e+06	2.20513e+06	2.93915e+06	1.6417e+06	8.26807e+06	988991	412097	2.44447e+06	2.73142e+06	1.46282e+06	2.60165e+06	9.24062e+06	766925	969183	972823	4.21269e+06	7.18238e+06	2.49941e+06	1.60543e+06	2.77273e+06	8.07374e+06	7.09668e+06	1.46017e+07	4.22596e+06	4.1989e+06	4.55042e+06	2.66291e+06
7203	12.641	854.758	TG O-52:6		[M+NH4]+	854.76	-1.28691	C55H96O5	EtherTG		100	2	1	3	1	76.1	88	100	805.48	854.75885:705010 855.7622:431517 856.76556:134749	93.18998:8094 106.47289:7459 163.30975:8780 225.22011:11745 272.88647:7788 313.25296:17588 507.47699:269545 509.36542:8820 535.13672:7546 555.47748:169313 562.17346:9045 583.5116:11446 595.91174:9520 651.53271:52985 761.5351:10190 837.73901:16667 854.72253:26601	4.86533e+06	2.85587e+06	4.44909e+06	5.47247e+06	3.79853e+06	1.6147e+07	1.80332e+06	688390	4.80908e+06	4.86085e+06	3.05217e+06	5.13145e+06	1.86477e+07	1.56809e+06	1.66553e+06	2.61149e+06	1.1291e+07	1.22473e+07	4.99155e+06	3.21462e+06	5.48345e+06	1.28515e+07	9.81304e+06	2.84958e+07	1.12706e+07	6.1605e+06	5.14923e+06	4.399e+06
7233	12.975	856.775	TG O-52:5	TG O-12:0_18:1_22:4	[M+NH4]+	856.775	-0.852033	C55H98O5	EtherTG		100	2	2	4	2	48.5	80.1	100	827.5	856.77466:1072662 857.77801:640244 858.78137:189353	197.19037:13093 217.19321:8359 225.11638:8426 315.26831:15041 448.78745:8697 451.4151:7925 453.4299:43175 479.44492:53807 505.45947:18652 507.47632:225900 529.45819:39938 531.48193:13683 557.49274:126130 559.50763:8692 583.50525:70923 653.54724:37072 681.57489:47554 683.60065:9407 839.7619:10102 856.7406:79905	4.41376e+06	2.63621e+06	4.2644e+06	5.63508e+06	4.81399e+06	1.27184e+07	4.05374e+06	611266	4.84629e+06	4.36324e+06	3.04102e+06	4.75279e+06	9.93716e+06	2.13986e+06	1.9369e+06	1.30858e+06	8.51117e+06	7.55085e+06	4.59668e+06	3.11907e+06	4.49037e+06	1.06193e+07	1.0234e+07	1.43367e+07	1.20239e+07	7.20984e+06	5.76562e+06	3.9039e+06
7256	13.292	858.791	TG O-52:4		[M+NH4]+	858.791	-0.209597	C55H100O5	EtherTG		100	2	1	3	1	29.2	87.5	100	372.65	858.79077:1101628 859.79412:709937 860.79748:187536	116.55772:9167 179.1774:7662 185.46078:7844 197.19029:9250 206.52403:7495 317.28238:8957 437.71124:7628 451.41382:17814 453.4292:51820 479.44437:93222 507.47656:151923 507.56421:12753 531.47577:31413 535.51062:14986 559.50757:219630 561.52295:12138 585.52362:82739 587.53925:35606 601.51624:13655 655.56238:17955 683.59644:68461 685.61169:11983 841.76978:16619 858.74548:13197	2.31861e+06	1.32778e+06	2.01041e+06	3.85505e+06	3.77765e+06	6.89142e+06	1.53962e+06	258086	3.15726e+06	2.29834e+06	1.47539e+06	2.49784e+06	5.51404e+06	991641	1.16379e+06	587997	3.92456e+06	3.87782e+06	2.34421e+06	1.64382e+06	2.63595e+06	6.05829e+06	5.91828e+06	5.42422e+06	8.27857e+06	4.54443e+06	1.71672e+06	2.23003e+06
7257	13.43	858.792	TG O-52:4		[M+NH4]+	858.791	1.85144	C55H100O5	EtherTG		100	2	1	3	1	43	79	100	217.9	858.79144:351045 859.79479:224173 860.79815:0	97.99182:7331 109.9603:7569 140.68224:8161 343.96796:7410 535.50604:20114 557.49469:9322 558.68317:7995 559.50659:18970 563.54688:10306 573.47772:9805 575.50232:43024 589.5553:41037 594.62256:8435 601.52106:12647 603.53412:16463 858.74969:23030	1.33428e+06	915651	1.39288e+06	1.74247e+06	1.59334e+06	2.40141e+06	2.19011e+06	186207	1.10078e+06	1.3619e+06	1.08511e+06	1.48664e+06	2.04147e+06	1.67253e+06	1.49618e+06	236544	1.85234e+06	1.76915e+06	1.27789e+06	974745	1.49675e+06	2.69837e+06	3.46715e+06	1.89727e+06	2.35037e+06	1.4684e+06	2.21008e+06	1.38549e+06
7283	13.611	860.807	TG O-52:3		[M+NH4]+	860.807	0.848041	C55H102O5	EtherTG		100	2	1	3	2	47.9	91.3	100	412.35	860.80731:966569 861.81066:583379 862.81402:138902	98.94066:7872 122.59991:8277 171.63722:7735 313.31625:7241 375.95453:11629 443.24661:7541 453.43295:39543 477.42963:18605 479.44659:47055 481.46359:11725 535.50708:13746 559.50726:14007 561.52386:188894 563.53735:83484 575.50012:54497 587.54034:120363 589.55389:180344 685.61133:42223 704.31342:9246 843.7934:9342 860.77185:9992	4.89502e+06	3.3782e+06	4.63985e+06	5.78719e+06	4.81751e+06	7.41735e+06	4.30213e+06	708507	3.10035e+06	4.81991e+06	3.76488e+06	5.10259e+06	9.57453e+06	8.85195e+06	7.4227e+06	1.12635e+06	5.04662e+06	7.96102e+06	4.92958e+06	3.59766e+06	5.40838e+06	8.32744e+06	9.94849e+06	8.44156e+06	8.35015e+06	5.07537e+06	8.49552e+06	4.89835e+06
7320	13.905	862.822	TG O-52:2	TG O-18:1_16:0_18:1	[M+NH4]+	862.822	-0.0695392	C55H104O5	EtherTG		100	2	3	5	1	83	84.9	100	968.83	862.82214:3877351 863.82549:2474975 864.82885:765880	94.52538:9146 95.0856:23429 97.10107:32750 109.1012:10544 111.11665:22991 113.09636:8066 135.11618:8956 143.34657:8390 146.93567:9143 197.20964:9940 265.25186:13979 289.28925:14519 307.29968:32431 535.51135:22746 537.52197:13164 561.52264:17776 563.53931:1772723 575.50482:25088 577.51819:420068 589.55432:1849432 590.55347:10721 591.57062:117732 603.53363:93391 617.58459:14202 709.93921:9717 845.7…	5.78495e+06	3.85102e+06	5.48991e+06	4.26689e+06	3.57416e+06	5.53117e+06	3.86664e+06	800109	1.88089e+06	5.66328e+06	5.19816e+06	6.23406e+06	1.13808e+07	1.91625e+07	1.05369e+07	2.48599e+06	4.42354e+06	1.05398e+07	5.89799e+06	4.91799e+06	6.31704e+06	6.95748e+06	6.77443e+06	1.01429e+07	6.90228e+06	4.55517e+06	8.92474e+06	5.68058e+06
7358	14.249	864.838	TG O-52:1		[M+NH4]+	864.838	0.208131	C55H106O5	EtherTG		100	2	1	3	1	80.4	85.8	100	233.63	864.83966:187425 865.84301:118099 866.84637:18803	163.64267:7451 343.57468:8221 563.54553:9756 565.55603:37097 577.5163:17955 591.56897:57080	1.43789e+06	1.08984e+06	1.28129e+06	1.29499e+06	1.05284e+06	1.52443e+06	1.32124e+06	110481	553852	1.35748e+06	1.21102e+06	1.33362e+06	3.02819e+06	6.77471e+06	1.64704e+06	1.09569e+06	1.43907e+06	3.62287e+06	1.53465e+06	1.41486e+06	1.57089e+06	1.94985e+06	2.37326e+06	3.08758e+06	2.27181e+06	1.19162e+06	2.45116e+06	1.42165e+06
7367	12.38	865.666	TG O-53:10		[M+Na]+	865.668	-2.74933	C56H90O5	EtherTG		100	2	1	3	1	39.4	72.8	100	58.17	865.66553:65975 866.66888:38217 867.67224:13476	291.23407:8517 320.60626:7558 324.21915:7987 384.17294:7872 535.4082:8578 563.94537:8565 589.28351:7574 758.21802:8055 865.2431:9018 865.67133:40637	480548	306726	418003	349260	459000	807353	752549	214907	437128	446463	280279	468006	417194	264646	978556	80577.1	428622	360856	495352	288770	459400	609745	647442	332327	442522	503025	315381	531492
7405	12.615	867.683	TG O-53:9		[M+Na]+	867.684	-0.288124	C56H92O5	EtherTG		100	2	1	3	2	51.1	73.3	100	168.23	867.6842:69421 868.68755:42460 869.69091:12808	181.70259:7934 260.95349:7459 264.84161:7310 603.47754:9071 617.97675:8220 621.02106:9545 653.89856:8305 867.68549:51623	2.12899e+06	1.28843e+06	1.81195e+06	1.6698e+06	1.65653e+06	2.82532e+06	2.21402e+06	1.04272e+06	1.71413e+06	2.07937e+06	1.26828e+06	1.93494e+06	2.03342e+06	2.31004e+06	3.81187e+06	639700	2.17294e+06	1.94222e+06	2.20834e+06	1.39162e+06	2.12343e+06	1.93116e+06	1.99847e+06	1.36161e+06	1.72877e+06	1.92148e+06	2.09286e+06	2.00259e+06
7437	12.976	869.699	TG O-53:8		[M+Na]+	869.699	-0.563413	C56H94O5	EtherTG		100	2	1	3	1	70.2	74.9	100	632.92	869.69971:498075 870.70306:323771 871.70642:168016	92.05575:6546 159.85934:9760 203.23427:8245 246.28813:7596 388.26477:8068 617.47241:8524 739.2345:9061 869.6994:261875	3.71479e+06	2.54365e+06	3.25627e+06	2.88382e+06	2.62513e+06	4.35699e+06	3.57787e+06	1.80482e+06	2.56062e+06	3.64218e+06	2.77902e+06	3.28994e+06	3.59406e+06	5.2575e+06	4.91121e+06	1.46429e+06	3.85709e+06	3.91512e+06	3.9191e+06	2.7582e+06	3.75109e+06	3.45149e+06	2.99424e+06	3.57961e+06	2.91111e+06	2.75121e+06	3.32576e+06	3.21599e+06
7446	10.906	870.694	TG O-54:12	TG O-10:0_22:6_22:6	[M+NH4]+	870.697	-3.64077	C57H88O5	EtherTG		100	2	3	5	1	56	66.1	100	1228.37	870.69684:617855 871.70019:416364 872.70355:129072	94.39304:8910 172.06342:8664 184.0731:74847 197.19031:18389 265.34457:10044 293.22534:10101 303.84186:8810 311.23505:21763 319.29807:8817 332.53043:9931 408.07965:7656 525.42975:338501 576.50946:11264 614.48059:10505 695.50201:28920 870.6955:72888	1.98058e+07	1.00619e+07	1.93606e+07	1.66313e+07	1.23703e+07	7.26067e+06	7.2816e+06	1.31749e+07	7.32208e+06	1.99951e+07	1.14306e+07	1.58219e+07	1.07058e+07	9.63064e+07	3.33447e+07	5.92947e+07	6.44315e+06	1.9712e+07	1.9912e+07	1.14609e+07	2.06677e+07	5.37449e+06	7.05569e+06	3.47925e+07	7.65186e+06	6.44271e+06	893001	1.89635e+07
7447	10.906	870.694	TG O-54:12		[M+NH4]+	870.697	-3.43404	C57H88O5	EtherTG		100	2	1	3	1	38.7	63.8	100	914.88	870.69666:671664 871.70001:409551 872.70337:123524	119.98333:7148 122.50732:8549 131.08513:9725 164.38371:7794 184.07256:68354 227.18082:10153 232.55612:9061 256.22479:8046 277.21799:9511 293.22278:7854 311.23358:10429 348.55942:9061 525.42944:229754 525.53015:11466 613.49213:9594 614.48352:12920 695.5047:23415 697.51831:131522 870.70306:81966	1.85123e+07	9.44485e+06	1.80888e+07	1.55388e+07	1.15171e+07	5.31256e+06	6.81002e+06	1.24694e+07	6.69815e+06	1.87038e+07	1.07098e+07	1.47934e+07	5.86439e+06	9.01255e+07	3.13956e+07	5.63271e+07	3.64986e+06	1.84495e+07	1.85737e+07	1.07051e+07	1.94045e+07	5.16455e+06	6.55312e+06	1.96465e+07	7.07116e+06	5.94102e+06	836691	1.78065e+07
7479	11.293	872.712	TG O-54:11	TG O-10:0_22:5_22:6	[M+NH4]+	872.713	-0.836473	C57H90O5	EtherTG		100	2	3	5	1	69.1	85.3	100	174.85	872.71198:1375866 873.71533:976016 874.71869:317053	95.08523:8800 99.11744:7832 121.10035:15500 123.60217:8389 131.08592:10288 171.11761:9127 184.07295:19834 197.18979:23749 201.16513:9077 215.18057:9614 227.17941:14500 240.67494:8837 293.22678:18432 311.23792:24614 313.25092:9192 525.42926:265403 527.44513:548763 575.82605:8569 590.48303:14015 616.50098:20398 687.6217:38185 697.51691:81593 699.53296:46770 855.67157:20611 872.71033:39248	651167	357527	611958	406471	246127	3.57118e+06	41171.2	576333	396724	627998	336366	567415	3.6807e+06	428261	138250	670963	1.72989e+06	2.60559e+06	682347	360631	645362	1.65967e+06	1.30418e+06	8.50058e+06	751977	381235	7290.74	618679
7514	11.759	874.728	TG O-54:10		[M+NH4]+	874.728	-0.834546	C57H92O5	EtherTG		100	2	1	3	1	50.8	77.8	100	113.42	874.72754:1049383 875.73089:651556 876.73425:184754	95.08499:10400 121.10155:11938 172.95403:7921 184.07349:86224 185.07668:15861 197.19029:14947 293.2272:10328 297.42786:8781 311.23703:16399 315.26828:11381 389.30615:7990 475.14182:9001 501.42831:10284 525.43024:151572 527.44324:44870 529.46112:301780 553.45898:11033 577.51068:8666 591.49487:10445 592.49811:15745 618.5188:17055 683.13782:8636 689.6416:77434 699.53436:46350 701.54926:38570 817.174…	882954	672106	819775	772613	617402	4.04793e+06	395127	77238.6	573226	888789	452051	808441	3.14902e+06	2.65114e+06	669645	1.64258e+06	2.10025e+06	2.3974e+06	885854	471429	934438	2.55748e+06	2.0818e+06	8.18102e+06	1.46608e+06	747747	339313	867030
7614	12.842	880.775	TG O-54:7		[M+NH4]+	880.775	-0.556328	C57H98O5	EtherTG		100	2	1	3	2	40.4	66.7	100	165.86	880.77484:526837 881.77819:325500 882.78155:102490	100.241:8941 130.22763:8344 479.44266:41183 529.37177:8494 529.46503:33694 531.47705:51298 533.48938:17681 537.95258:8751 555.479:8388 579.53339:19270 581.49011:57066 690.4137:8229 705.57886:29575 863.75952:8708 880.74274:82689	2.30269e+06	1.25386e+06	1.9152e+06	2.12806e+06	1.54024e+06	5.89774e+06	1.94212e+06	365638	1.90233e+06	2.39668e+06	1.17954e+06	2.25688e+06	5.53986e+06	1.04009e+06	1.34362e+06	857487	4.5728e+06	4.00811e+06	2.28891e+06	1.51141e+06	2.45735e+06	5.71295e+06	5.05861e+06	8.6668e+06	4.51546e+06	2.70759e+06	3.88025e+06	1.97939e+06
7643	13.309	882.793	TG O-54:6		[M+NH4]+	882.791	2.69599	C57H100O5	EtherTG		100	2	1	3	1	19.4	34.2	100	669.47	882.79205:481538 883.7954:286072 884.79876:199023	131.11348:7011 172.24434:8239 328.86853:9049 354.38644:8454 453.42963:12325 479.44199:29100 507.47665:19702 531.47656:12528 533.48956:20023 535.42096:7831 535.50513:45217 555.4726:11607 583.50677:45805 609.51904:17828 707.59851:22932 882.75391:142234	1.75259e+06	1.04403e+06	1.60118e+06	1.49829e+06	1.42004e+06	4.27559e+06	5.22058e+06	164658	2.93543e+06	1.93818e+06	1.27933e+06	1.99804e+06	1.54266e+06	1.74334e+06	1.1629e+06	2.865e+06	4.30906e+06	1.74218e+06	1.49476e+06	1.10701e+06	1.94292e+06	4.42361e+06	6.95049e+06	2.00107e+06	2.0024e+06	1.81803e+06	5.20281e+06	2.03553e+06
7671	13.433	884.807	TG O-54:5		[M+NH4]+	884.807	0.41817	C57H102O5	EtherTG		100	2	1	3	3	34.8	62.2	100	362.98	884.80835:321347 885.8117:0 886.81506:0	136.44762:8320 154.61349:9027 165.76398:7136 167.79097:8628 172.43137:7928 200.10573:8290 269.22528:9586 365.41522:7794 537.52673:42413 563.54071:52373 585.52283:14225 597.29315:12702 601.51636:26050 611.54163:54506 613.55194:8061 625.51843:12486 671.51862:9562 835.56207:27012 884.76453:76103	3.76037e+06	2.50218e+06	3.8599e+06	3.82475e+06	3.85387e+06	6.89618e+06	8.76619e+06	841784	3.18156e+06	3.74925e+06	3.01358e+06	4.02973e+06	4.36832e+06	4.89145e+06	3.12535e+06	802943	6.05258e+06	3.53711e+06	3.72302e+06	2.8968e+06	4.2232e+06	6.59713e+06	9.11999e+06	4.51035e+06	5.65315e+06	4.05558e+06	6.5065e+06	3.79789e+06
7690	13.737	886.822	TG O-54:4		[M+NH4]+	886.822	0	C57H104O5	EtherTG		100	2	1	3	2	45.6	80.6	100	173.6	886.8233:259427 887.82665:166310 888.83001:55093	101.57084:9758 109.13159:8603 112.92625:7226 565.55499:72226 599.51129:8035 601.52509:11041 603.53717:19378 613.55438:32197 629.55054:35336 667.95813:7857 837.56683:14231 886.77704:10525	2.67344e+06	1.836e+06	2.56465e+06	2.98584e+06	2.70616e+06	3.96005e+06	4.33121e+06	300602	1.687e+06	2.65651e+06	2.25876e+06	2.76518e+06	3.23e+06	4.9763e+06	2.99215e+06	568638	3.32826e+06	209927	2.68311e+06	2.15461e+06	2.97823e+06	4.67365e+06	6.37788e+06	3.2509e+06	4.34286e+06	3.13409e+06	4.90012e+06	2.63637e+06
7714	13.912	888.839	TG O-54:3		[M+NH4]+	888.838	0.753793	C57H106O5	EtherTG		100	2	1	3	2	73.3	82.7	100	296.04	888.83978:458668 889.84313:301290 890.84649:0	107.6833:8552 249.55238:7695 309.63284:7555 393.03592:8236 589.55298:168748 603.53394:35258 605.53888:9394 606.54663:10496 888.81458:12971	2.33176e+06	1.56506e+06	2.16866e+06	1.96857e+06	1.6334e+06	2.21398e+06	1.85286e+06	237105	891514	2.29955e+06	2.02905e+06	2.48452e+06	3.57864e+06	7.55721e+06	3.96046e+06	993490	1.92611e+06	3.46679e+06	2.37042e+06	2.03025e+06	2.62826e+06	3.71795e+06	4.01199e+06	3.0193e+06	3.09179e+06	2.28133e+06	4.18115e+06	2.26468e+06
7781	12.791	893.699	TG O-55:10		[M+Na]+	893.699	-0.749693	C58H94O5	EtherTG		100	2	1	3	2	70.3	74.6	100	118.67	893.69891:191824 894.70226:96213 895.70562:50321	142.84886:7464 161.75189:7791 267.63257:8204 577.50757:7760 893.7074:77593	2.97057e+06	1.67888e+06	2.56677e+06	2.31992e+06	2.4531e+06	3.59153e+06	3.44427e+06	1.31464e+06	2.71211e+06	2.91693e+06	1.70552e+06	2.70127e+06	2.82878e+06	3.1689e+06	4.69209e+06	877079	2.72452e+06	2.77702e+06	3.0969e+06	2.02173e+06	2.92196e+06	3.38417e+06	3.13477e+06	2.36767e+06	2.96191e+06	3.1228e+06	2.14113e+06	2.68947e+06
7931	12.453	904.776	TG O-56:9		[M+NH4]+	904.775	0.541571	C59H98O5	EtherTG		100	2	1	3	2	45.1	59.4	100	48.98	904.7749:152931 905.77825:101395 906.78161:0	95.8411:8176 108.49913:7999 119.29852:6794 223.99802:7700 225.22615:8434 468.41458:7891 497.08026:8563 555.47601:29422 557.4903:16055 618.39801:7728 701.5517:10166 747.14526:9496 904.73846:46654	470045	251752	317473	346240	378324	1.8841e+06	391454	39872.6	526837	432625	176170	393040	927506	70080.1	97388.3	75992	1.12669e+06	584736	512139	239284	499235	1.41748e+06	1.2426e+06	1.52862e+06	1.16807e+06	472641	725220	453082
8034	13.43	910.822	TG O-56:6		[M+NH4]+	910.822	-0.131749	C59H104O5	EtherTG		100	2	1	3	2	58.5	81.5	100	327.25	910.82208:1111160 911.82543:765820 912.82879:256224	97.10055:10127 107.32983:9094 111.11648:9705 191.77408:7777 198.50174:8324 295.24167:11359 313.25357:23220 369.59674:8376 558.25677:8773 563.53925:216188 589.5578:38524 611.53888:113237 625.51788:19129 627.53082:21848 637.55267:37807 639.57239:19423 651.53186:39199 653.54926:12327 893.78656:21313 910.78326:69080	3.96203e+06	3.485e+06	3.72624e+06	2.79465e+06	2.84911e+06	4.95551e+06	7.70317e+06	1.55135e+06	2.63934e+06	3.77064e+06	3.59804e+06	3.92417e+06	4.91189e+06	6.39493e+06	4.50901e+06	1.40659e+06	5.10874e+06	3.58326e+06	4.13404e+06	2.77093e+06	3.86273e+06	4.32089e+06	5.69786e+06	3.94188e+06	4.00724e+06	3.08994e+06	7.13783e+06	3.94964e+06
8035	13.69	910.826	TG O-56:6		[M+NH4]+	910.822	4.35868	C59H104O5	EtherTG		100	2	1	3	1	22.9	63.2	100	346.99	910.83014:812723 911.83349:598838 912.83685:345562	119.48927:7552 135.30051:7940 149.99384:8205 227.05963:8441 233.45903:9829 293.224:7569 339.29181:14381 529.43658:8232 563.53912:16969 565.55762:33733 611.53772:10865 625.51898:61951 627.53107:74537 637.55609:13461 653.54993:161891 910.78589:55952	2.59647e+06	1.80794e+06	2.79169e+06	2.67593e+06	2.32401e+06	3.89605e+06	5.8438e+06	144398	1.42053e+06	2.00954e+06	1.262e+06	1.9959e+06	1.3194e+06	2.95379e+06	916524	3.50675e+06	2.57508e+06	1.56181e+06	2.88716e+06	876746	1.73238e+06	3.7347e+06	6.87533e+06	1.43111e+06	1.39326e+06	977366	3.99879e+06	2.95593e+06
8057	13.752	912.839	TG O-56:5		[M+NH4]+	912.838	0.799703	C59H106O5	EtherTG		100	2	1	3	2	37.9	78.3	100	338.22	912.83862:529158 913.84197:347789 914.84533:116771	154.76437:7990 243.55386:7907 313.25439:9366 378.62082:7621 563.54083:18615 565.55487:94333 591.57037:47767 611.53973:28877 613.55621:15862 625.50769:10481 629.54559:17831 639.56885:47008 653.54987:17651 655.56061:44082 828.4212:7717 895.80444:9943 912.80121:28348	2.86767e+06	2.22313e+06	2.78505e+06	2.87042e+06	2.71987e+06	4.12499e+06	5.77112e+06	355556	1.72869e+06	2.95987e+06	2.54921e+06	2.92873e+06	2.61464e+06	4.84386e+06	2.57772e+06	736429	3.92863e+06	2.37365e+06	2.75262e+06	2.34732e+06	2.96329e+06	4.73043e+06	7.66976e+06	2.35122e+06	3.87584e+06	3.03424e+06	4.84562e+06	2.89092e+06
8097	14.014	914.854	TG O-56:4		[M+NH4]+	914.854	0.131169	C59H108O5	EtherTG		100	2	1	3	1	76.6	83.7	100	125.22	914.85486:176894 915.85821:107261 916.86157:0	116.46367:6826 209.03793:7319 563.53882:72946 615.56842:30579 629.54974:11563 655.5708:14499 914.83264:12853	1.04825e+06	713252	931616	1.15294e+06	1.17312e+06	1.25078e+06	1.74351e+06	77769.6	528613	1.02511e+06	942022	1.15346e+06	801683	2.39944e+06	1.17495e+06	403062	1.21166e+06	870497	1.08479e+06	909606	1.11782e+06	2.09213e+06	2.84329e+06	655526	2.0124e+06	1.68516e+06	1.3401e+06	991100
8133	12.509	917.699	TG O-57:12		[M+Na]+	917.699	-0.196143	C60H94O5	EtherTG		100	2	1	3	1	71.8	74.9	100	190.65	917.6991:359028 918.70245:226460 919.70581:100509	111.48814:8697 113.29036:7792 196.31758:7616 246.64111:8114 270.84564:7893 392.29755:9202 589.50751:9546 917.69891:272502	2.10451e+06	1.40589e+06	1.7543e+06	1.10407e+06	1.19052e+06	2.96797e+06	3.78737e+06	787998	1.62215e+06	2.04178e+06	1.17723e+06	1.92315e+06	2.32021e+06	1.73087e+06	2.55152e+06	477764	2.54507e+06	2.39129e+06	2.13268e+06	1.43236e+06	2.10846e+06	2.26202e+06	2.14771e+06	2.40894e+06	1.4872e+06	1.62903e+06	3.63399e+06	2.21172e+06
8164	12.874	919.715	TG O-57:11		[M+Na]+	919.715	0.456663	C60H96O5	EtherTG		100	2	1	3	1	63.5	74.8	100	306.06	919.71667:111876 920.72002:88792 921.72338:29050	97.88358:7268 238.38902:7453 250.00169:8758 252.5085:8368 525.53412:7056 631.46973:7566 750.01276:8285 919.71753:96163	2.98744e+06	1.77063e+06	2.49979e+06	2.01955e+06	2.14585e+06	3.81075e+06	4.9663e+06	926555	2.41187e+06	2.88816e+06	1.77097e+06	2.52129e+06	2.61718e+06	2.95235e+06	3.09412e+06	687936	3.47476e+06	2.70233e+06	3.19194e+06	2.01406e+06	2.98468e+06	3.14057e+06	2.88548e+06	2.76586e+06	2.4683e+06	2.8666e+06	3.24124e+06	2.60757e+06
8327	12.8	930.793	TG O-58:10	TG O-18:2_20:4_20:4	[M+NH4]+	930.791	2.55696	C61H100O5	EtherTG		100	2	2	4	2	26.5	43.8	100	184.84	930.79327:883279 931.79662:588611 932.79998:290543	133.10228:13023 203.18024:24607 240.26869:9904 269.22421:18126 318.64517:9103 361.27475:19624 387.28915:42382 472.25479:9489 490.97504:8981 585.52344:95177 609.52386:57190 647.5022:155299 649.5202:19563 671.51227:8995 673.51862:379968 858.16345:9343 930.75916:442389	2.57193e+06	1.5774e+06	2.72996e+06	2.07655e+06	2.69832e+06	4.54743e+06	3.23932e+06	1.12667e+06	2.18114e+06	2.73429e+06	1.74326e+06	2.61623e+06	3.33309e+06	2.95747e+06	4.41486e+06	1.07771e+06	3.97648e+06	1.96065e+06	2.35318e+06	1.62356e+06	2.72644e+06	3.25084e+06	3.02837e+06	2.39971e+06	1.45438e+06	1.94997e+06	1.76812e+06	2.28513e+06
8442	13.756	938.854	TG O-58:6		[M+NH4]+	938.854	0	C61H108O5	EtherTG		100	2	1	3	1	72	84	100	171.19	938.85437:382901 939.85772:232663 940.86108:104067	127.65061:7139 155.50241:7834 157.49736:9313 284.58139:9132 313.25031:9896 503.71622:7669 591.57123:137653 637.55383:8469 639.57184:53935 651.53717:22196 655.56421:12117 921.83051:14394 938.82635:16578	3.6516e+06	2.85468e+06	3.05446e+06	2.83332e+06	2.88505e+06	4.07761e+06	5.43323e+06	1.36937e+06	2.25944e+06	3.77382e+06	3.32851e+06	3.54325e+06	3.97162e+06	6.26678e+06	3.31674e+06	2.0618e+06	4.10586e+06	3.46576e+06	3.47368e+06	3.06936e+06	3.10022e+06	4.92218e+06	6.7349e+06	3.07053e+06	4.16032e+06	3.46828e+06	5.60774e+06	3.88364e+06
8472	14.327	942.887	TG O-58:4		[M+NH4]+	942.885	2.25902	C61H112O5	EtherTG		100	2	1	3	1	75.1	83.4	100	125.01	942.88696:97353 943.89031:62653 944.89367:20587	268.82831:9828 533.74695:9835 579.69171:8306 591.57281:63423 643.59808:27068 655.5683:16394	209283	147957	165448	228352	283882	221687	272162	107.26	116858	199309	164488	188382	160481	446036	196202	196009	272188	97793.1	227388	190766	240914	615921	762100	82234.6	752407	476902	220204	196997
8764	12.96	971.746	TG O-61:13		[M+Na]+	971.746	-0.565992	C64H100O5	EtherTG		100	2	1	3	2	71.1	75	100	274.7	971.74652:256320 972.74987:137199 973.75323:85386	152.79146:8009 153.30995:9081 356.54041:8372 639.6051:8113 669.51642:8916 971.74762:197322	3.38021e+06	1.98587e+06	2.97907e+06	1.80089e+06	1.68659e+06	4.24937e+06	3.16051e+06	923550	2.3354e+06	3.29218e+06	2.17458e+06	3.20632e+06	6.28304e+06	2.05968e+06	3.92113e+06	876955	3.90251e+06	6.7657e+06	3.54579e+06	2.3261e+06	3.32456e+06	4.90979e+06	3.77217e+06	7.3182e+06	2.39253e+06	2.28034e+06	6.452e+06	3.07213e+06
7300	6.129	862.624	Hex2Cer 34:1;O2	Hex2Cer 18:1;O2/16:0	[M+H]+	862.625	-1.20562	C46H87NO13	Hex2Cer		100	2	3	5	1	78.2	74	100	8.9	862.62219:47120 863.62554:41317 864.6289:0	201.95461:7095 264.26904:85392 334.51154:8994 338.74121:8001 490.49329:14783 502.4985:74320 520.50842:364927 585.48993:8955 682.55768:23403 844.61462:199938	13064.1	4911.16	2267	1569.4	22123.5	1542.38	33760.5	2307.61	22370.8	4983.23	4426.55	12673.8	162.317	15118.8	66742	6473.18	147.096	142.725	17530.7	5342.77	5655.86	5006.13	2696.92	97.4459	4071.9	5492.65	1080.52	16074.6
7301	6.827	862.624	Hex2Cer 34:1;O2	Hex2Cer 18:1;O2/16:0	[M+H]+	862.625	-0.985365	C46H87NO13	Hex2Cer		100	2	3	5	1	86.2	83.3	100	150.31	862.62421:1355495 863.62756:795592 864.63092:217472	161.49275:7638 204.70879:7828 205.16116:8039 223.24493:9328 264.26846:229009 264.30304:14410 282.28067:12377 299.4393:8677 490.49756:25581 502.4982:213848 504.51614:10068 520.50867:1028089 538.52441:8793 602.51837:22251 682.56067:315297 700.56647:9345 844.61401:519718 862.5307:13177	1.87737e+06	975534	2.07809e+06	573688	758203	232986	842622	860416	686879	2.00299e+06	938811	2.03835e+06	917888	5.83346e+06	1.08068e+07	5.47134e+06	209943	1.12286e+06	1.70214e+06	814659	2.14075e+06	198040	535327	682324	387474	409230	79106.7	2.05643e+06
8505	8.898	946.717	Hex2Cer 40:1;O2	Hex2Cer 18:1;O2/22:0	[M+H]+	946.719	-1.99637	C52H99NO13	Hex2Cer		100	2	3	5	1	81.4	80.6	100	282.93	946.7171:218246 947.72045:118972 948.72381:33484	264.26907:28349 387.56668:9230 539.86584:7544 586.59338:19466 604.60211:140435 655.93848:8295 766.66394:21630 928.71155:77348 946.70746:10855	1.64708e+06	901218	1.64353e+06	1.90386e+06	1.54903e+06	1.70313e+06	1.8104e+06	625236	1.82199e+06	1.64128e+06	927312	1.60958e+06	1.33408e+06	2.79116e+06	2.84751e+06	1.2687e+06	1.313e+06	797025	1.65535e+06	726455	1.76042e+06	1.1032e+06	1.96583e+06	1.31497e+06	2.49747e+06	1.07732e+06	157982	1.64095e+06
8662	9.269	960.735	Hex2Cer 41:1;O2	Hex2Cer 18:1;O2/23:0	[M+H]+	960.735	0.884739	C53H101NO13	Hex2Cer		100	2	2	4	1	73	60.8	100	50.85	960.73413:64528 961.73748:41375 962.74084:11370	139.68384:9141 238.89117:9803 264.26874:12175 548.0047:8887 568.63147:7858 600.60785:11904 618.61652:56659 942.72614:28206	331382	140213	302768	294829	250039	303043	250625	132699	296609	350234	194172	319425	396962	655599	715595	341648	234729	212236	307980	121417	354941	255945	373613	309962	436879	195924	43112.8	336882
8754	8.276	970.719	Hex2Cer 42:3;O2	Hex2Cer 18:2;O2/24:1	[M+H]+	970.719	-0.12362	C54H99NO13	Hex2Cer		100	2	3	5	1	79.1	77.6	100	108.09	970.71875:313172 971.7221:163745 972.72546:58377	117.38028:8471 121.96852:10368 262.25192:9390 278.6636:8607 309.15262:9641 610.59698:14675 628.60211:62901 790.66321:15493 952.70728:29683	389086	198753	374033	159338	140024	22034.6	18787.3	226105	108931	378721	185630	314018	293989	489980	1.74873e+06	919981	5775	523952	400405	122262	383772	30662.6	92143.4	186017	70488.3	18571.2	10668.3	384503
8772	8.863	972.734	Hex2Cer 42:2;O2	Hex2Cer 18:1;O2/24:1	[M+H]+	972.735	-0.750462	C54H101NO13	Hex2Cer		100	2	3	5	1	84.9	81.1	100	947.55	972.73425:1193646 973.7376:797621 974.74096:308319	110.44531:9641 205.59224:8487 252.26874:9631 264.2688:184289 282.28104:14119 600.6059:23650 612.60699:224957 614.62714:18309 630.61816:1016520 648.62988:11309 792.48492:10604 792.67133:268086 954.72388:507322	6.34854e+06	3.40683e+06	6.34055e+06	3.88662e+06	3.26208e+06	1.77558e+06	2.19624e+06	3.34335e+06	2.6807e+06	6.41793e+06	3.53261e+06	6.41527e+06	5.93136e+06	1.33963e+07	2.09891e+07	1.10746e+07	1.36558e+06	4.6683e+06	6.27043e+06	2.72379e+06	6.79128e+06	1.40198e+06	2.93926e+06	4.68923e+06	3.17489e+06	1.63204e+06	575541	6.43156e+06
8791	9.094	974.75	Hex2Cer 42:1;O2		[M+H]+	974.75	-0.307771	C54H103NO13	Hex2Cer		80.2	2	2	4	1	57.7	15.5	100	223.68	974.74988:1995434 975.75323:1266803 976.75659:378635	155.20055:10354 266.28491:11631 284.29391:46164 302.30518:35952 353.03329:40328 614.6275:28035 632.63287:1075803 650.64392:2294708 651.64392:10183 956.73315:17377 957.58258:12626	1.14334e+06	571117	1.15821e+06	1.21535e+06	79676.9	686139	113415	146268	78329.6	1.14644e+06	654858	1.20766e+06	366861	1.22995e+07	2.04301e+06	465921	1.16008e+06	182583	1.12671e+06	491864	1.17614e+06	21038	70107.7	3.08063e+06	166217	20897.1	8116.2	1.1805e+06
8792	9.636	974.75	Hex2Cer 42:1;O2	Hex2Cer 18:1;O2/24:0	[M+H]+	974.75	0.133367	C54H103NO13	Hex2Cer		100	2	3	5	1	84.3	81.1	100	1137.41	974.75031:3226174 975.75366:2132023 976.75702:723975	102.32057:8723 264.26859:299664 282.27878:31671 602.625:41468 614.62323:365023 616.63879:29290 632.63354:1741655 650.6416:17285 794.50085:10502 794.68622:299539 956.73932:923217 974.7298:16450	7.78559e+06	3.79811e+06	7.95218e+06	5.90297e+06	5.14917e+06	5.25139e+06	4.62844e+06	7.71805e+06	5.60296e+06	8.1872e+06	4.1508e+06	7.76128e+06	9.27764e+06	1.6019e+07	2.00893e+07	8.14058e+06	4.52236e+06	4.94248e+06	7.35201e+06	3.01458e+06	8.62221e+06	4.0426e+06	5.6823e+06	1.04968e+07	7.80587e+06	3.95039e+06	1.08103e+06	7.89931e+06
8894	9.21	986.752	Hex2Cer 43:2;O2		[M+H]+	986.75	1.48974	C55H103NO13	Hex2Cer		100	2	1	3	1	65.6	74.1	100	46.26	986.75165:119420 987.755:75635 988.75836:32123	116.84638:7874 126.31374:8040 163.69298:8437 184.159:8092 192.75351:8413 197.91539:8320 205.84897:8608 264.26962:10371 297.70279:8665 320.75327:9710 472.59708:8948 626.62695:12864 644.63489:85810 708.02515:10078 806.67206:15707 968.73798:31118	164452	46325.3	139688	65036.6	34309.1	46790.1	48346.7	67370.8	46441.4	179132	86810.1	171449	255098	482895	889485	274605	30297.5	128676	145173	50406.3	175134	8804.26	68194.8	137175	100478	21894.4	1952.33	172398
8914	9.985	988.767	Hex2Cer 43:1;O2		[M+H]+	988.766	1.29454	C55H105NO13	Hex2Cer		88.7	2	2	4	2	65.1	68.4	95.5	32.59	988.76782:45158 989.77117:37743 990.77453:11047	185.22316:8060 282.27887:20162 628.63605:12019 646.65771:39984 694.45837:9346 797.23279:9634 808.70703:13080 970.75482:15666	246319	96848.5	303028	162101	93419.2	157321	126827	276837	138514	269574	132792	241050	210588	653080	791320	288761	109523	187012	218647	77708.8	271379	73136.4	124965	431081	168312	78894.9	55364.8	271477
9038	9.569	1000.77	Hex2Cer 44:2;O2		[M+H]+	1000.77	0.429671	C56H105NO13	Hex2Cer		100	2	1	3	1	72	78.6	100	99.33	1000.76489:290811 1001.76824:186821 1002.7716:82964	111.97111:8966 118.00044:8655 133.3701:7681 138.95741:7875 167.09952:8601 264.26965:27714 292.29855:10679 411.77719:8331 488.16281:7927 640.6369:45542 658.6499:149586 693.75922:9558 820.70941:22430 923.62756:12995 927.24719:8275 982.75348:82301 1000.77869:8353	597940	296313	638390	209479	173831	162430	165264	638183	181919	626066	319321	599641	644884	1.57153e+06	2.06091e+06	766510	176215	377450	566735	218550	646525	94340.2	190550	770060	292097	84436.3	54673.6	637239
9056	10.328	1002.78	Hex2Cer 44:1;O2		[M+H]+	1002.78	-2.85208	C56H107NO13	Hex2Cer		100	2	1	3	1	72	79.8	100	41.77	1002.78064:98326 1003.78399:62192 1004.78735:37087	143.46582:8450 221.63788:8125 264.26859:10255 490.16486:7694 642.65839:14235 660.66412:77082 822.71539:23363 925.63306:11120 972.77301:10526 984.7804:40776	328172	146359	338056	133212	125033	201169	157256	348353	159914	341971	166500	281857	109052	1.06821e+06	920030	309854	142273	304325	313288	158266	335901	90531.5	213571	611065	233944	104457	72325.3	334406
8995	6.097	996.646	Hex3Cer 32:1;O2	Hex3Cer 18:1;O2/14:0	[M+H]+	996.646	-0.541817	C50H93NO18	Hex3Cer		100	2	3	5	1	92	80.8	100	86.65	996.64594:445485 997.64929:295434 998.65265:96270	131.99513:9840 264.2684:25233 474.46677:20432 492.47751:189841 628.31714:8231 654.53271:12479 816.58368:24502 978.63391:73200	183215	82225.9	179591	36929.3	137359	215.017	135735	72433.2	112595	190813	82261.9	197958	63472.6	172138	795463	649474	230.193	75284.1	171032	67822.8	154812	12190.7	18579.8	2531.32	22067.1	86435.5	222.903	197238
9224	6.217	1022.66	Hex3Cer 34:2;O2		[M+H]+	1022.66	-0.899614	C52H95NO18	Hex3Cer		86.4	2	3	5	1	92.1	68.3	78.6	35.47	1022.66138:50313 1023.66473:24599 1024.66809:0	117.07461:10307 380.5582:7610 500.48529:10752 518.4931:52268 842.59711:14500 1004.65656:17423	33365.2	14807	44422.9	8374.44	43602.7	3333.1	37134.5	32579	21952.8	40803.9	13109.8	25245.6	12393.5	54034.2	185758	149426	3328.49	17245.3	24493.8	12095.6	17259.1	3584.45	9024.97	7790.81	8616.63	11931.4	6062.43	46909
9240	6.633	1024.68	Hex3Cer 34:1;O2	Hex3Cer 18:1;O2/16:0	[M+H]+	1024.68	-2.14702	C52H97NO18	Hex3Cer		100	2	3	5	1	93.7	85.8	100	3237.68	1024.67651:1448089 1025.67986:855874 1026.68322:281089	153.31363:9181 252.26717:9317 264.26852:266768 282.27939:23455 458.96866:9204 490.49615:40363 502.49734:281459 504.51489:24812 520.50854:1879839 538.52344:25262 682.56122:193091 700.56995:10711 844.61322:265789 1006.66754:761118	9.78298e+06	4.60554e+06	1.08681e+07	3.82474e+06	1.14866e+07	1.08671e+06	9.59423e+06	5.14931e+06	8.26579e+06	9.7986e+06	4.33613e+06	9.81821e+06	4.41012e+06	1.29018e+07	4.24742e+07	3.53806e+07	1.08922e+06	6.07975e+06	9.60291e+06	4.28367e+06	7.99722e+06	2.04577e+06	5.2104e+06	1.98975e+06	3.05095e+06	6.4591e+06	429273	1.02684e+07
9339	6.931	1038.69	Hex3Cer 35:1;O2	Hex3Cer 18:1;O2/17:0	[M+H]+	1038.69	-0.587277	C53H99NO18	Hex3Cer		100	2	3	5	1	91.7	83.2	100	140.82	1038.69287:402229 1039.69622:248051 1040.69958:102141	116.81155:8270 175.00153:7687 264.26901:76235 285.75116:9022 516.51184:85464 518.5343:10726 534.52411:503279 552.54199:10730 696.5744:39678 858.63037:70761 882.49402:10513 1020.68384:226185	430677	194674	440437	169093	380506	53650.3	474127	188741	351109	445136	190679	440244	446309	529505	1.82538e+06	1.48586e+06	55465.3	548601	406171	178476	497452	163557	327981	152554	226727	227514	38947.4	463397
9429	6.824	1050.69	Hex3Cer 36:2;O2		[M+H]+	1050.69	-2.67443	C54H99NO18	Hex3Cer		100	2	1	3	1	81.5	68.6	100	151.43	1050.69067:60768 1051.69402:26839 1052.69738:15975	129.31516:8792 205.57625:9125 264.26779:10265 546.52136:85580 870.63037:13130 1022.15302:10390 1032.68982:25866 1050.68408:17268	157763	85868.1	166457	195752	59264.3	88976.7	81282	21200.2	45962.9	151970	51025.1	168851	24248.3	367510	272787	270583	122227	46549.9	156184	68361.7	127682	4965.82	23758.6	189139	41832.5	20649.2	128.026	179319
9441	7.251	1052.71	Hex3Cer 36:1;O2	Hex3Cer 18:1;O2/18:0	[M+H]+	1052.71	-0.81694	C54H101NO18	Hex3Cer		100	2	3	5	1	94.4	84.6	100	450.57	1052.70789:586442 1053.71124:381598 1054.7146:144368	116.97959:8397 227.8954:9810 264.26822:59401 270.4769:8511 367.3537:8096 530.52802:52687 548.53961:386986 566.54999:11097 710.59418:43779 872.64215:51254 1034.69556:161763	1.38084e+06	667258	1.47648e+06	1.12863e+06	1.64472e+06	393248	1.92915e+06	677780	1.58924e+06	1.40282e+06	697203	1.5944e+06	1.13853e+06	1.79179e+06	2.66843e+06	3.1731e+06	331404	1.35442e+06	1.30591e+06	619342	1.5755e+06	634596	1.2084e+06	613524	1.10856e+06	981685	97676.2	1.51802e+06
9641	7.935	1080.74	Hex3Cer 38:1;O2	Hex3Cer 18:1;O2/20:0	[M+H]+	1080.74	-1.01782	C56H105NO18	Hex3Cer		100	2	3	5	1	91.1	84	100	316.19	1080.73926:570389 1081.74261:356950 1082.74597:113875	264.26865:123210 282.27811:10277 420.54099:10808 440.70428:8317 517.80756:9213 546.55499:14730 558.55878:135719 560.57574:11860 576.57135:880643 594.58801:13675 635.5108:8865 692.51178:9298 738.62482:77035 900.67499:125272 917.08264:9697 1062.72986:375739	688428	394272	660019	804642	824309	334178	1.38259e+06	579855	1.12152e+06	712861	384491	694883	302720	310866	384073	1.11245e+06	316074	241343	661010	303777	722368	686320	975460	329561	1.02569e+06	835235	33628.4	700547
9773	7.945	1106.75	Hex3Cer 40:2;O2	Hex3Cer 18:1;O2/22:1	[M+H]+	1106.76	-1.10232	C58H107NO18	Hex3Cer		100	2	2	4	1	88.5	81.8	100	311.71	1106.755:142637 1107.75835:116220 1108.76171:30501	186.18008:8796 206.02347:9498 264.2691:17745 295.67404:9243 397.54114:8656 579.9024:9658 584.57599:15159 602.58588:138258 764.64844:14846 926.68341:15972 1088.74988:55444	557661	329687	549414	623416	814566	145149	768428	224596	760160	579030	320252	572842	326364	277135	720588	647268	119215	305338	533759	290142	630300	342174	577215	112081	615165	783441	18244.6	566617
9782	8.642	1108.77	Hex3Cer 40:1;O2	Hex3Cer 18:1;O2/22:0	[M+H]+	1108.77	-0.441931	C58H109NO18	Hex3Cer		100	2	3	5	1	93.8	85.2	100	2536.98	1108.77026:3437702 1109.77361:2454451 1110.77697:931350	145.04901:16262 148.58702:12455 163.06042:12440 174.39221:11083 209.15024:10772 252.26935:16102 264.26834:754141 282.2804:67941 340.35693:15608 353.98206:10740 370.28607:11090 409.37296:11325 444.3338:11390 574.59143:86764 586.59137:806038 588.6062:44504 604.6015:5068206 605.60272:36835 622.60724:51056 766.65387:478915 784.67188:17147 928.70703:711693 1090.76038:2101207	1.06127e+07	6.00639e+06	1.04291e+07	1.44561e+07	1.77302e+07	7.95106e+06	1.73237e+07	5.80125e+06	2.00869e+07	1.09811e+07	6.51086e+06	1.04679e+07	6.08072e+06	7.10618e+06	9.85517e+06	9.11392e+06	6.0368e+06	4.81479e+06	1.01357e+07	4.83272e+06	1.11142e+07	1.36868e+07	1.79047e+07	4.21285e+06	1.68951e+07	1.62808e+07	1.22591e+06	1.11254e+07
9788	8.697	1110.79	Hex3Cer 40:0;O2		[M+H]+	1110.79	-0.324095	C58H111NO18	Hex3Cer		82.8	2	2	4	2	55.8	25.3	100	419.74	1110.78699:1573335 1111.79034:1192164 1112.7937:459917	128.47713:8989 163.06023:14180 170.58369:9933 203.2122:10106 266.28525:12932 284.29517:78275 302.30566:43607 340.35965:12124 446.24695:10648 588.60706:43056 606.61768:1668533 624.6283:4681337 625.62732:17890 786.68079:32810 930.73199:13172 1092.77795:18535	4.26226e+06	2.42096e+06	4.26203e+06	1.12403e+07	4.70203e+06	6.59409e+06	4.8715e+06	1.40483e+06	5.49922e+06	4.49526e+06	2.60211e+06	4.31568e+06	1.74127e+06	9.18925e+06	2.7911e+06	2.19821e+06	7.60636e+06	1.22873e+06	3.96808e+06	1.91564e+06	4.61167e+06	3.5344e+06	4.67617e+06	4.66204e+06	4.67868e+06	3.74775e+06	258170	4.5178e+06
9830	8.263	1120.77	Hex3Cer 41:2;O2	Hex3Cer 18:1;O2/23:1	[M+H]+	1120.77	-1.52574	C59H109NO18	Hex3Cer		100	2	3	5	1	93.4	80.8	100	603.38	1120.77112:294575 1121.77447:213898 1122.77783:111236	152.20726:9022 234.08951:10760 264.26923:28430 598.59149:36062 616.60138:193152 778.64941:15256 940.71008:25317 1102.76038:80492	615170	297488	566235	670085	724706	142342	724481	274488	717805	601853	280971	604949	408596	601121	1.32071e+06	941095	130921	439646	631682	199115	583699	387805	665747	322018	709451	574177	31536.6	609189
9836	8.997	1122.79	Hex3Cer 41:1;O2	Hex3Cer 18:1;O2/23:0	[M+H]+	1122.79	-0.757045	C59H111NO18	Hex3Cer		100	2	3	5	1	91.3	83	100	327.71	1122.7865:512209 1123.78985:436826 1124.79321:189983	202.38217:10583 250.25235:11233 264.26871:89783 350.71225:9465 385.21423:10835 588.60822:22022 600.60724:118598 618.61774:729313 635.18787:9588 636.63025:11794 780.67242:59419 942.7251:96926 1104.77722:320431	1.77991e+06	956206	1.78257e+06	2.30441e+06	2.65831e+06	1.43143e+06	2.5505e+06	603556	3.30124e+06	1.826e+06	1.0388e+06	1.82427e+06	1.66819e+06	1.2442e+06	2.12792e+06	1.71837e+06	879421	1.04613e+06	1.71204e+06	807585	1.78785e+06	2.38266e+06	2.73991e+06	983744	2.55745e+06	2.39941e+06	303303	1.93567e+06
9890	8.042	1132.77	Hex3Cer 42:3;O2	Hex3Cer 18:2;O2/24:1	[M+H]+	1132.77	2.154	C60H109NO18	Hex3Cer		100	2	3	5	1	92.4	81.5	100	180.43	1132.76953:150592 1133.77288:120227 1134.77624:58525	169.21837:9713 262.25189:23964 264.27032:14806 280.26236:9602 520.46466:8811 610.59613:41685 628.60242:299692 790.65302:27567 952.70673:37195 1114.75977:101639	1.02372e+06	559830	1.06812e+06	1.26911e+06	1.24276e+06	287846	856963	575760	1.11606e+06	1.05765e+06	543993	1.07308e+06	1.03861e+06	791712	2.91588e+06	2.27013e+06	207417	968270	971890	419229	1.15801e+06	521916	1.0557e+06	639547	1.02752e+06	904843	100911	1.08022e+06
9895	8.604	1134.79	Hex3Cer 42:2;O2	Hex3Cer 18:1;O2/24:1	[M+H]+	1134.79	-1.18084	C60H111NO18	Hex3Cer		100	2	3	5	1	94	86.4	100	3649.56	1134.78625:3790392 1135.7896:2754217 1136.79296:1122322	121.58826:9741 128.09839:10892 145.30571:11955 163.06033:13914 166.37067:12873 247.24301:19484 252.26854:45754 264.26843:1013339 282.27985:111319 309.65384:10584 354.87659:12937 366.37411:26794 408.38321:18370 600.60693:136383 612.60748:1205895 614.61987:90972 630.61731:7112843 631.61218:58083 648.62775:68615 684.85632:10903 792.66992:588298 810.67725:13004 954.72339:1057012 1028.8385:12566 1116.…	3.02253e+07	1.65029e+07	3.00378e+07	2.67934e+07	3.00245e+07	8.43216e+06	2.04674e+07	2.66516e+07	2.61902e+07	3.11234e+07	1.75105e+07	3.02353e+07	2.57697e+07	3.46004e+07	7.36792e+07	6.83216e+07	5.95222e+06	2.35884e+07	2.89219e+07	1.2494e+07	3.16117e+07	1.48963e+07	2.42494e+07	1.37087e+07	2.47776e+07	2.14286e+07	2.70346e+06	3.21157e+07
9909	9.36	1136.8	Hex3Cer 42:1;O2	Hex3Cer 18:1;O2/24:0	[M+H]+	1136.8	-1.39866	C60H113NO18	Hex3Cer		100	2	3	5	1	93.9	84.9	100	2957.86	1136.80273:5809895 1137.80608:4330592 1138.80944:1775850	130.79495:10999 138.9147:10775 143.75951:10989 145.04988:16193 154.65141:10672 163.06056:15253 230.07491:10752 252.26942:35150 264.26859:1331952 282.27908:146684 368.38831:25270 554.07147:11580 602.62366:224666 614.62341:1598195 616.63928:106902 632.63287:9780317 633.63818:66644 650.64459:96748 794.68579:813865 812.69873:37612 956.7392:1419606 1118.79211:4052324	3.322e+07	1.95927e+07	3.35138e+07	4.17851e+07	4.80882e+07	2.59261e+07	4.11932e+07	1.58084e+07	5.38586e+07	3.47291e+07	2.11984e+07	3.44593e+07	3.18964e+07	3.53807e+07	3.87998e+07	3.09519e+07	2.03085e+07	1.9785e+07	3.15234e+07	1.53461e+07	3.56784e+07	3.64908e+07	3.73383e+07	1.94781e+07	4.31125e+07	4.00118e+07	5.49212e+06	3.38374e+07
9910	8.809	1136.8	Hex3Cer 42:1;O2		[M+H]+	1136.8	-0.756508	C60H113NO18	Hex3Cer		85.7	2	2	4	1	57.3	28.4	100	487.84	1136.80212:4208105 1137.80547:3233905 1138.80883:1062954	146.85236:11376 163.05991:17588 231.59462:11709 266.28409:30365 273.29031:13694 284.29514:149661 302.306:123494 366.37045:45495 602.62842:12802 614.62463:84152 631.62787:24906 632.63318:4255708 633.63391:41636 650.64294:11018014 651.64807:76218 794.68408:22455 812.69745:92445 956.73413:37826 1118.79456:65984	3.64443e+06	1.8433e+06	3.43527e+06	9.12668e+06	1.08938e+06	3.38421e+06	934103	634549	1.21029e+06	3.76377e+06	2.05434e+06	3.75746e+06	1.16185e+06	2.28645e+07	3.75021e+06	2.275e+06	4.38834e+06	638446	3.50911e+06	1.53786e+06	3.85623e+06	508522	710334	1.06403e+07	1.04938e+06	664578	84750.9	3.72151e+06
9928	9.597	1138.82	Hex3Cer 42:0;O2		[M+H]+	1138.82	-1.18544	C60H115NO18	Hex3Cer		83.1	2	2	4	1	55.8	26.9	100	108.13	1138.81763:1092491 1139.82098:740927 1140.82434:266032	128.83675:10555 149.99313:9691 173.80119:8456 209.2765:10225 266.28149:10886 273.28552:10314 284.29446:49585 302.30521:39321 368.38614:21135 455.26669:10924 616.63928:24400 633.64496:15385 634.64941:1318493 635.6402:11645 652.65948:3657890 653.66168:26578 757.44385:9888 814.72034:26972 958.76758:10997 1120.7981:29605	2.74287e+06	1.47636e+06	2.81064e+06	8.84066e+06	1.00609e+06	4.71214e+06	895988	503635	933094	2.83389e+06	1.6004e+06	2.70534e+06	818239	1.7784e+07	1.47334e+06	802893	6.41435e+06	390660	2.65084e+06	1.16898e+06	2.99105e+06	556560	624986	1.23519e+07	1.10606e+06	798054	108211	2.87434e+06
9989	8.941	1148.8	Hex3Cer 43:2;O2	Hex3Cer 19:1;O2/24:1	[M+H]+	1148.8	-1.59296	C61H113NO18	Hex3Cer		100	2	3	5	1	87	81.1	100	337.61	1148.79675:203538 1149.8001:115158 1150.80346:0	264.26984:12152 278.2843:31179 415.60535:10538 424.77945:9813 626.6261:39263 644.63379:225741 806.69244:19733 875.33636:10332 968.74689:29368 1054.90625:9327 1130.79504:96324	857962	420960	839820	676205	1.00089e+06	80640.8	780201	476847	948869	915892	463982	900025	1.30793e+06	841067	2.58692e+06	1.95025e+06	125657	990907	793153	391654	951130	552705	865561	479618	867790	686045	114166	884068
10000	9.709	1150.82	Hex3Cer 43:1;O2	Hex3Cer 18:1;O2/25:0	[M+H]+	1150.82	-0.217237	C61H115NO18	Hex3Cer		100	2	3	5	1	90.7	81	100	108.36	1150.81934:174980 1151.82269:123143 1152.82605:53892	264.26874:21562 278.28711:11923 396.63693:8949 628.63885:28075 646.64844:203906 697.72583:9801 808.69666:16584 970.75006:26988 1132.80872:86815	763037	322707	884464	726071	1.01847e+06	603480	1.03465e+06	501218	1.15685e+06	787763	384647	882321	900703	725674	1.21097e+06	874241	495577	605995	742564	285612	871372	726825	816112	725681	1.08012e+06	898165	124069	747519
10057	8.772	1160.8	Hex3Cer 44:3;O2	Hex3Cer 18:1;O2/26:2	[M+H]+	1160.8	-0.947621	C62H113NO18	Hex3Cer		100	2	2	4	2	83.9	81.6	100	122.28	1160.7981:88111 1161.80145:76106 1162.80481:0	146.59991:10533 264.26944:24658 268.56671:8571 296.73325:9670 341.4451:8349 365.95325:9755 393.08777:8569 638.62561:18438 656.63483:128847 802.99487:9908 818.67908:14292 980.74475:15447 1142.79785:63748 1160.80127:25019	609966	568202	599943	746867	523329	512761	473766	264661	519122	644727	548849	549291	371457	452811	619466	519326	304777	183131	559074	338920	485415	190693	228760	353136	384141	165099	4217.38	696147
10065	9.297	1162.82	Hex3Cer 44:2;O2	Hex3Cer 18:1;O2/26:1	[M+H]+	1162.82	-0.318192	C62H115NO18	Hex3Cer		100	2	3	5	1	92.1	83.8	100	895.17	1162.81763:379613 1163.82098:305306 1164.82434:123057	175.27855:9805 204.03358:9472 264.26785:53731 282.28091:12681 292.30026:35164 583.65509:10386 640.6405:131028 658.64929:703692 820.70746:62789 982.75574:107089 1038.44775:11302 1144.80713:319263 1162.79346:34576	2.62332e+06	1.37335e+06	2.59288e+06	1.81069e+06	2.35473e+06	740321	1.89088e+06	1.54825e+06	2.42805e+06	2.71121e+06	1.52181e+06	2.74377e+06	3.00609e+06	3.88309e+06	5.3508e+06	4.70696e+06	704884	2.0934e+06	2.52068e+06	1.11026e+06	2.92191e+06	1.3247e+06	1.59837e+06	1.11437e+06	1.8923e+06	1.74751e+06	262462	2.6507e+06
10079	10.059	1164.83	Hex3Cer 44:1;O2	Hex3Cer 20:1;O2/24:0	[M+H]+	1164.83	0.206038	C62H117NO18	Hex3Cer		100	2	3	5	1	89.4	83.4	100	229.37	1164.83374:265519 1165.83709:187237 1166.84045:97747	264.26849:28879 292.29926:40650 358.14468:9732 401.7876:11315 630.65283:15058 642.65021:76570 660.66486:549197 678.67743:12732 783.40295:11617 822.71808:56191 984.77979:70948 1146.82495:212668 1163.64587:9665	1.2588e+06	664233	1.26421e+06	1.13404e+06	1.34773e+06	683295	1.3216e+06	1.06431e+06	1.68583e+06	1.31388e+06	718270	1.26443e+06	372120	2.05633e+06	2.10592e+06	1.61273e+06	686278	1.03216e+06	1.1919e+06	513505	1.41158e+06	770683	953237	1.15424e+06	1.18122e+06	1.14342e+06	237014	1.29163e+06
6734	8.93	828.69	HexCer 42:0;O4	HexCer 18:0;O3/24:0(2OH)	[M+H-H2O]+	828.692	-2.35311	C48H95NO10	HexCer_AP		100	2	2	4	1	55.9	63.6	100	256.22	828.69037:1035108 829.69372:606080 830.69708:204297	104.81876:8791 107.97486:6874 147.64781:7486 173.9297:7585 184.07329:32844 212.0365:7598 280.60217:7869 282.27753:13108 300.29022:15237 309.60156:9801 318.29929:13141 339.28683:23084 367.32065:19079 630.61652:31767 631.56592:30209 648.6275:362884 666.63776:535622 741.48846:8575 769.49902:100339 828.57349:223986	1.81952e+06	1.05377e+06	1.85605e+06	794879	405695	475147	568297	1.00456e+06	334434	1.7945e+06	1.06796e+06	1.70403e+06	1.61042e+06	4.76039e+06	4.12179e+06	5.65691e+06	371531	1.29772e+06	1.83523e+06	877149	1.93183e+06	338052	462770	2.50657e+06	407484	337421	161206	1.84979e+06
4030	5.983	682.523	HexCer 33:2;O3		[M+H-H2O]+	682.525	-2.8717	C39H73NO9	HexCer_HS		93.9	2	2	4	1	78	70.5	100	8.64	682.52423:33535 683.52758:0 684.53094:0	107.23608:7537 184.07387:11766 204.11032:7314 230.85454:7703 264.26834:38276 502.49872:22261 506.63287:7215 520.52173:7498 682.56805:106695	340369	258221	329275	212660	308513	255277	390040	642561	326428	363774	280603	344028	231828	389773	325542	382151	261447	312419	314417	232474	302424	269188	286905	436433	219338	293828	409110	368673
4661	6.956	716.567	HexCer 34:1;O3		[M+H]+	716.567	-0.683816	C40H77NO9	HexCer_HS		93.1	2	1	3	1	72.5	79.1	100	55.27	716.56714:200091 717.57049:90236 718.57385:23163	91.00729:7530 131.89671:7857 132.92303:7735 144.68315:8473 184.07266:25590 264.26871:8988 311.22928:7240 518.49396:27395 536.50311:23825 575.49506:8568 698.5589:22750	305436	120067	312504	254838	29841	34921.7	101380	231874	44627.8	306632	122380	316472	201387	989511	1.69243e+06	2.19526e+06	26297.4	166297	300888	118814	310928	41879.2	32067.4	302071	20879.7	39068.6	6602.96	316022
3857	6.532	672.541	HexCer 32:1;O2		[M+H]+	672.541	-0.356856	C38H73NO8	HexCer_NDS		82.8	2	1	3	1	82.5	42.1	87.5	47.92	672.54175:39783 673.5451:15996 674.54846:7313	122.06268:6910 148.5309:6836 271.01788:7214 474.46805:9107 492.47906:20307 654.53204:22477	205569	97250	219046	6593.98	21796	1627.89	40129.4	87803	11837.1	207955	101569	206269	50587.8	426093	950537	877851	4637.19	41374.8	201503	99484	189696	2813.21	2071.09	22296.6	2763.57	3979.02	6005.48	209475
4360	6.161	700.571	HexCer 34:1;O2		[M+H]+	700.572	-1.38458	C40H77NO8	HexCer_NDS		81.9	2	1	3	1	73.9	41.4	87.5	23.2	700.57153:255711 701.57488:164304 702.57824:29252	81.30395:7196 87.91054:6315 91.71212:6342 184.07349:11352 214.02039:7518 264.26981:19960 364.17078:7140 502.49469:13665 520.50867:49366 527.18671:6962 682.56146:51971	126625	57450.6	135708	6336.67	142952	77.8431	93476.2	54531.6	85235.2	124851	52337.7	135890	23233.2	64402.2	507865	380805	2085.47	58037.8	123006	37937.4	125447	16625.9	49098.1	75.9225	4930.71	62519.1	1121.79	140418
4361	7.148	700.572	HexCer 34:1;O2		[M+H]+	700.572	-0.870718	C40H77NO8	HexCer_NDS		92	2	3	5	1	73.4	48.4	100	1197.03	700.57178:7736024 701.57513:4275340 702.57849:1027655	83.60286:7148 86.55229:8073 88.02766:7505 101.23849:8384 116.98672:8804 139.55078:8618 252.2688:34032 256.26431:25524 264.2684:1038294 282.27957:63532 444.33044:18184 490.49899:90183 502.49814:631437 504.51303:78302 520.50824:1794572 538.51709:9463 682.56073:2109441 683.57129:12677 700.64929:18633	1.57115e+07	8.2027e+06	1.62125e+07	3.11155e+06	4.27524e+06	874044	6.16227e+06	8.76033e+06	3.28442e+06	1.60697e+07	8.14291e+06	1.72295e+07	6.80959e+06	4.26998e+07	4.18347e+07	5.64661e+07	1.15843e+06	7.38208e+06	1.49929e+07	7.68065e+06	1.73421e+07	1.26586e+06	2.60356e+06	5.59491e+06	1.88644e+06	2.58388e+06	340336	1.684e+07
4406	7.401	702.587	HexCer 34:0;O2		[M+H]+	702.588	-0.782821	C40H79NO8	HexCer_NDS		83	2	3	5	1	47.8	16	100	205.48	702.58752:3399903 703.59087:1483851 704.59423:391572	83.50635:8049 128.12491:7011 184.07283:24889 186.08833:7351 256.07315:8036 256.26443:18720 284.29514:54398 302.30716:38419 357.06738:7638 368.87308:8236 371.10294:9077 372.09946:7406 504.51367:17316 522.52411:957108 540.53473:1446332 561.48157:8848 684.58447:11655 702.64648:8891	3.81643e+06	1.91193e+06	3.94856e+06	1.97206e+06	195168	675373	1.25906e+06	319038	180680	3.76089e+06	1.92879e+06	3.73736e+06	434055	4.95534e+07	2.87161e+06	2.16315e+06	1.79428e+06	280718	3.82031e+06	1.94e+06	3.97241e+06	68786.4	132149	6.85227e+06	198064	154113	7916.35	3.96563e+06
5386	8.551	756.635	HexCer 38:1;O2		[M+H]+	756.635	-0.33041	C44H85NO8	HexCer_NDS		82.2	2	2	4	1	74.8	42.2	87.5	84.08	756.63464:391942 757.63799:216853 758.64135:47111	99.02885:7288 151.30997:6930 151.32709:8620 190.05312:8533 250.80064:7852 264.26822:74525 558.56281:52296 560.58606:10292 576.56958:145666 615.56122:23911 738.62305:188427 756.5528:26953	1.3889e+06	703748	1.39688e+06	844588	748233	353644	2.03645e+06	1.69669e+06	689080	1.4057e+06	766437	1.39621e+06	698951	1.80358e+06	1.62297e+06	5.23333e+06	407132	808511	1.35246e+06	587485	1.44273e+06	440408	637811	1.22638e+06	561087	464405	71807.8	1.46768e+06
5388	9.332	756.635	HexCer 38:1;O2		[M+H]+	756.635	0.396492	C44H85NO8	HexCer_NDS		80.4	2	1	3	1	56.3	42.7	87.5	79.31	756.63513:153257 757.63848:75999 758.64184:16834	128.70647:6323 193.90984:9119 264.2688:34847 529.70471:8553 558.55627:21430 576.56995:48228 615.56671:10931 633.26495:7895 697.48029:13219 738.62561:68176 756.55029:34362	912960	588212	998619	633821	791112	655163	923713	392162	701360	969835	596642	841303	625743	233152	473051	424479	470286	506068	846809	498200	922996	735541	592549	750785	683609	437424	525827	947656
5882	8.573	782.65	HexCer 40:2;O2		[M+H]+	782.65	-1.08605	C46H87NO8	HexCer_NDS		82.5	2	2	4	1	52.3	44.8	94.4	68.56	782.64954:1135823 783.65289:655819 784.65625:160028	87.52409:8718 91.53037:8481 95.70463:7228 104.94717:7922 112.56276:7763 125.50808:6872 155.56287:6882 184.07352:49025 236.23721:24140 264.26871:145217 282.28009:8721 357.01816:7079 381.23349:7795 572.57233:9478 584.57294:104223 586.5932:18794 599.49915:12776 602.58612:292582 640.57343:13510 641.57513:126669 723.48633:54642 764.63855:369412 782.57031:168448	953843	489915	967493	346993	365503	94462.7	570050	476056	290941	961817	516649	953701	416809	1.27778e+06	2.22717e+06	1.67815e+06	117746	491710	938337	371630	987282	156233	250829	291882	195704	285289	101647	991222
5917	9.31	784.666	HexCer 40:1;O2		[M+H]+	784.666	0.0764656	C46H89NO8	HexCer_NDS		88.6	2	3	5	1	81.3	44	100	2032.26	784.66534:2640214 785.66869:1417379 786.67205:374084	91.52933:9265 125.20029:8184 204.95746:7183 252.26921:14065 264.26846:385366 282.27902:19789 333.17386:8572 336.84885:7610 340.35809:8845 436.34692:8119 438.18979:7553 574.59143:32830 586.59039:307535 588.61163:36238 604.60156:788023 643.59656:19561 718.00879:8764 766.65436:1016932 784.58667:29477	1.32838e+07	7.57326e+06	1.33447e+07	1.15855e+07	1.04283e+07	7.35877e+06	1.1643e+07	7.16153e+06	1.04131e+07	1.36573e+07	8.0795e+06	1.32745e+07	1.0569e+07	2.88179e+07	1.73117e+07	1.94681e+07	6.93609e+06	8.89142e+06	1.27847e+07	6.33087e+06	1.44027e+07	8.85707e+06	9.85888e+06	9.73844e+06	1.0492e+07	7.15962e+06	1.71426e+06	1.36379e+07
5945	9.459	786.682	HexCer 40:0;O2		[M+H]+	786.682	-0.228809	C46H91NO8	HexCer_NDS		84.8	2	3	5	2	25.7	19.4	100	1069.68	786.68152:13672596 787.68487:10236202 788.68823:4345813	135.25887:8739 167.41602:7322 184.07317:510070 229.23564:9564 266.28397:10139 284.29449:76527 302.30402:52408 340.35806:26522 372.68491:8544 425.30133:7755 588.60675:30338 606.61731:1497343 624.62762:2162715 645.60437:64407 727.50726:24054 768.66785:33460 786.59857:210883	7.2406e+06	3.87292e+06	7.24323e+06	7.66204e+06	451318	8.11935e+06	2.17573e+06	1.09993e+06	1.70796e+06	7.50598e+06	4.19266e+06	7.25952e+06	1.95468e+06	7.47184e+07	3.56697e+06	3.29575e+06	2.51102e+07	1.45206e+06	6.91064e+06	3.20974e+06	7.85233e+06	1.45872e+06	1.55997e+06	1.93106e+07	1.9159e+06	639102	218335	7.44716e+06
6171	9.692	798.684	HexCer 41:1;O2		[M+H]+	798.682	2.36639	C47H91NO8	HexCer_NDS		88.5	2	2	4	1	71.6	48.7	100	253.4	798.68103:678442 799.68438:313945 800.68774:0	93.48703:8503 166.78314:7250 184.07318:106664 250.25363:11751 264.2688:96970 282.2822:9309 393.01361:8421 425.21051:7682 523.58929:8798 588.60565:14316 600.60492:78878 618.6178:185652 657.59918:24528 739.55298:11975 780.67004:237546 798.63739:104309	2.28387e+06	1.01292e+06	2.31427e+06	1.89099e+06	1.59497e+06	1.43756e+06	1.52161e+06	1.74015e+06	1.60322e+06	2.36108e+06	1.1256e+06	2.22531e+06	2.57783e+06	4.36699e+06	4.47118e+06	3.64539e+06	1.36981e+06	2.00453e+06	2.19094e+06	895456	2.5063e+06	1.58596e+06	1.76668e+06	3.68605e+06	1.73075e+06	1.16148e+06	499811	2.32297e+06
6344	8.681	808.666	HexCer 42:3;O2		[M+H]+	808.666	-0.383347	C48H89NO8	HexCer_NDS		83.9	2	1	3	1	64.7	45.5	94.4	85.57	808.66614:470946 809.66949:261877 810.67285:58762	184.07376:31509 262.25436:36486 264.26892:18346 287.04074:7700 317.67667:8823 340.31339:7619 359.23343:7405 610.59149:41982 628.60156:109049 749.5235:9093 790.65356:151213 808.58264:57767	2.10155e+06	1.3286e+06	2.07061e+06	1.03846e+06	974009	421839	655582	1.61319e+06	754300	2.12317e+06	1.29225e+06	2.00575e+06	1.41428e+06	3.07989e+06	5.90891e+06	4.50799e+06	457452	1.43393e+06	2.06658e+06	1.10446e+06	2.21671e+06	582575	870177	1.30419e+06	691689	613324	382451	2.18041e+06
6379	9.276	810.68	HexCer 42:2;O2		[M+H]+	810.682	-2.03533	C48H91NO8	HexCer_NDS		88.7	2	3	5	1	77.9	46.6	100	3262.27	810.6806:8244758 811.68395:4613236 812.68731:1362841	99.93256:8761 101.13552:8754 160.92441:8952 177.98593:9312 184.07394:25658 247.24265:16916 252.26819:33595 264.26871:1344417 282.27951:103276 355.54581:10185 366.37198:31265 444.33139:25844 530.93976:9344 600.60815:108777 612.6073:1161398 614.62384:124154 627.53705:16743 630.61774:2704418 631.62488:13450 648.61566:9778 751.52655:56959 792.67096:3509743 810.59973:199974	4.5449e+07	2.42768e+07	4.61893e+07	1.50151e+07	1.4142e+07	5.39462e+06	1.05772e+07	2.60137e+07	1.11137e+07	4.67114e+07	2.60048e+07	4.45507e+07	3.42141e+07	1.04556e+08	1.25032e+08	1.30637e+08	5.49686e+06	2.76835e+07	4.4028e+07	2.09771e+07	4.85098e+07	7.84277e+06	1.04928e+07	2.36337e+07	1.07792e+07	8.10418e+06	2.73416e+06	4.58831e+07
6424	9.537	812.696	HexCer 42:1;O2		[M+H]+	812.697	-1.80879	C48H93NO8	HexCer_NDS		85.3	2	2	4	1	29.8	20.4	100	1023.92	812.69635:2477039 813.6997:0 814.70306:10384143	115.39928:8533 123.92259:8836 184.0732:193549 266.28281:12499 284.29526:65515 297.62244:10139 302.30566:58064 366.3717:18404 494.08667:7867 614.62354:36558 632.63275:1404832 650.64337:1914950 794.68054:34335 807.25031:8070 812.55566:26448	1.05767e+07	5.76603e+06	1.08704e+07	6.3887e+06	226468	4.19364e+06	297147	698100	79193.5	1.08482e+07	6.12672e+06	1.0607e+07	183208	1.44148e+08	5.03771e+06	3.90401e+06	1.15023e+07	448992	1.02257e+07	4.66983e+06	1.14672e+07	91413.4	161149	4.16073e+07	458308	80122.9	61740.7	1.0827e+07
6425	10.061	812.696	HexCer 42:1;O2		[M+H]+	812.697	-1.42735	C48H93NO8	HexCer_NDS		92.8	2	3	5	1	78.8	49.8	100	3443.82	812.69635:7838028 813.6997:5070410 814.70306:1708194	132.81856:7870 150.87038:7674 165.44484:9107 184.07304:68662 187.58188:7492 207.99748:21825 229.62486:10211 240.00606:9070 252.26801:31040 258.36081:8311 264.26825:798447 275.76102:8152 282.27917:52910 292.29913:10398 303.75702:8952 368.38657:17970 368.4389:11713 444.32874:15022 602.62311:79020 614.62201:687242 616.63922:77282 632.63232:1714638 650.64258:14405 753.58508:17006 794.68542:2183925 81…	4.85567e+07	2.56025e+07	4.9958e+07	3.26398e+07	2.76303e+07	2.23288e+07	2.06114e+07	5.31714e+07	2.8477e+07	5.0666e+07	2.7273e+07	4.78886e+07	1.11122e+07	1.67296e+08	9.02286e+07	8.75483e+07	1.98969e+07	3.34218e+07	4.60019e+07	2.07028e+07	5.38977e+07	1.56306e+07	2.25344e+07	6.85378e+07	2.80177e+07	2.08211e+07	6.31601e+06	4.99331e+07
6470	10.298	814.712	HexCer 42:0;O2		[M+H]+	814.713	-0.822376	C48H95NO8	HexCer_NDS		88.3	2	2	4	1	57.4	45	100	2009.35	814.71149:9774902 815.71484:5973026 816.7182:1798462	131.30777:8028 184.07304:340271 185.07733:23408 212.19801:8800 264.26672:8898 265.27179:11508 533.3371:8460 616.62683:16612 629.55371:10631 633.63409:12917 634.64362:67277 652.65552:37769 796.69165:77055 814.67572:66829	1.04415e+07	4.73133e+06	1.07254e+07	6.67364e+06	171071	6.89525e+06	252206	178693	223899	1.09662e+07	5.3552e+06	9.78006e+06	116381	1.99378e+08	1.05156e+06	157298	1.99984e+07	67351.2	9.69542e+06	5.02113e+06	1.1069e+07	191824	281924	5.41582e+07	468868	145074	37369.5	1.1185e+07
6655	9.648	824.699	HexCer 43:2;O2		[M+H]+	824.697	1.77034	C49H93NO8	HexCer_NDS		83.5	2	2	4	1	60.7	37.8	100	125.91	824.69885:520321 825.7022:273446 826.70556:71455	133.7281:8571 155.53951:7199 164.88081:7540 184.07335:325944 187.37581:7404 211.23103:7767 264.26904:34216 278.28564:35634 294.95554:7873 347.40082:8692 370.47372:9457 592.46954:8844 626.62372:61485 644.5011:8714 644.63483:143713 683.60004:17467 769.55347:8260 806.68573:158958 824.6521:219874	765181	320470	811760	216337	169711	136447	230219	946094	140104	790091	363128	756528	971589	1.96306e+06	2.94985e+06	2.0984e+06	165247	668228	731560	297371	800194	132475	242323	991557	262123	82093.1	206229	794474
6696	10.371	826.715	HexCer 43:1;O2		[M+H]+	826.713	2.21358	C49H95NO8	HexCer_NDS		90.6	2	1	3	2	85	52.4	100	91.94	826.71344:71522 827.71679:50059 828.72015:19798	89.74526:8800 106.37869:7347 150.88173:8056 200.66899:7721 300.1427:7893 326.36868:7359 628.63544:9563 646.65167:20196 808.70221:41830 826.67413:16603	596358	764609	661931	135771	155914	235896	85399.2	1.29888e+06	88537.4	551611	441639	578364	334913	3.24633e+06	1.75397e+06	1.24556e+06	209495	732073	623907	362249	480386	144526	295367	1.32569e+06	221766	103663	175606	603308
6915	10	838.713	HexCer 44:2;O2		[M+H]+	838.713	-0.143076	C50H95NO8	HexCer_NDS		91.1	2	2	4	1	66.1	48.6	100	740	838.71478:649206 839.71813:398519 840.72149:116077	111.68479:7460 133.33304:8210 184.07341:15850 204.90158:6994 205.53967:9373 264.26859:56819 282.27945:8949 292.29919:10564 312.28625:7438 640.63794:67819 642.65662:9416 653.54041:10250 658.64722:159733 779.59375:33205 820.69977:186812 838.67554:162302 839.16754:10771	3.73696e+06	331391	4.01019e+06	742481	742823	229274	663892	5.23404e+06	657389	3.89908e+06	1.8979e+06	3.73715e+06	1.44031e+06	1.378e+07	1.13531e+07	1.03291e+07	300027	2.40973e+06	3.54859e+06	1.4284e+06	4.22931e+06	347304	512990	2.77674e+06	766724	495125	260230	3.84749e+06
6952	10.719	840.733	HexCer 44:1;O2		[M+H]+	840.729	4.72207	C50H97NO8	HexCer_NDS		86.8	2	1	3	1	80.2	52.2	94.4	242.87	840.72797:119223 841.73132:149602 842.73468:58761	91.2039:7316 101.39137:7563 104.09509:7626 179.48795:7294 184.07234:9012 264.26898:21762 286.94034:8718 292.30075:10710 319.62253:7011 642.65405:17260 660.66809:54928 704.20715:8426 822.71753:81059 840.68597:23936	1.6105e+06	785981	1.53405e+06	287953	735388	98714.1	525857	2.06807e+06	651564	1.63784e+06	903488	1.19455e+06	2.32553e+06	8.70534e+06	3.33507e+06	2.92395e+06	49321.3	2.58364e+06	1.58314e+06	800934	1.63702e+06	408845	664165	1.51585e+06	604415	421251	336152	1.6123e+06
6983	10.962	842.745	HexCer 44:0;O2		[M+H]+	842.744	0.652629	C50H99NO8	HexCer_NDS		81.8	2	2	4	1	29.1	19.4	100	249.58	842.74487:2084479 843.74822:1249286 844.75158:418485	184.0731:149570 185.07661:16050 222.81508:8187 284.29428:32016 302.30463:26932 312.32593:12287 396.42163:15989 644.67102:26520 662.52954:13870 662.67902:934045 680.69037:1280641 824.72711:27864 842.68469:70589	366512	162926	355726	123698	149.573	122437	149.125	149.281	149.633	381387	203697	306580	154.334	1.17437e+07	157.994	159.865	488758	163.742	355479	178493	373078	170.945	172.713	2.48576e+06	177.665	181.145	185.29	358780
4886	7.837	728.604	HexCer 36:1;O2	HexCer 18:1;O2/18:0	[M+H]+	728.604	0.0823493	C42H81NO8	HexCer_NS		100	2	2	4	1	77.4	65.9	100	298.1	728.60327:411545 729.60662:222396 730.60998:54319	111.47522:6958 123.65846:7569 149.79553:8939 159.63435:8055 184.07234:7715 252.26828:9980 264.26834:74918 319.41617:6546 530.52728:54877 548.53961:130062 710.59143:170488	2.40119e+06	1.27173e+06	2.40314e+06	1.10708e+06	1.02233e+06	406186	3.42436e+06	1.03082e+06	917353	2.42955e+06	1.23933e+06	2.41852e+06	1.7183e+06	4.84152e+06	3.78999e+06	5.97057e+06	478189	2.28365e+06	2.35756e+06	1.10956e+06	2.56302e+06	553406	914807	1.6371e+06	666426	607052	121271	2.46712e+06
969	2.212	468.307	LPC 14:0	LPC 14:0	[M+H]+	468.308	-2.79731	C22H46NO7P	LPC		100	2	1	3	2	64.5	79.5	100	59.25	468.30789:73156 469.31124:15386 470.3146:0	154.35356:6577 184.07321:43867 293.53824:6641 298.85727:7327 306.95352:6970 468.30789:16839	68917	26507.6	51047.6	48580.6	114760	18167.4	29689.8	126988	75953.8	62039	31166.2	59452.4	95608.4	66358.1	99507.2	123303	19240.8	36456.9	74018.3	28411.9	71209.3	13217.8	32276.8	18077	25063.3	31965.7	22246.6	68802.3
1291	2.66	494.325	LPC 16:1	LPC 16:1	[M+H]+	494.324	1.05194	C24H48NO7P	LPC		100	1	2	3	2	81.8	79.1	100	94.19	494.32437:83715 495.32772:21858 496.33108:2622	64.94666:7705 67.34682:6900 93.27093:6918 117.46731:7181 184.0731:124203 185.83871:5806 438.53235:6941 494.32574:43620	326749	166607	318918	183357	347486	101164	220839	361612	246914	331018	184117	325642	433565	233399	450167	504750	107162	206284	325197	170342	329437	81556.1	155583	94055	122895	158730	92285.8	319237
1311	3.921	496.339	LPC 16:0	LPC 16:0	[M+H]+	496.34	-1.28944	C24H50NO7P	LPC		100	2	1	3	1	85.8	92.4	100	66.75	496.33948:123275 497.34283:34648 498.34619:0	67.44709:7464 77.01937:6286 95.23289:7307 101.8081:6254 102.56328:6386 107.48845:7592 184.07307:122730 478.32394:7827 496.33987:45331	1.91668e+06	975029	1.91613e+06	1.03987e+06	1.57284e+06	758449	1.07734e+06	4.68016e+06	1.52714e+06	1.81198e+06	959913	1.82368e+06	2.72531e+06	1.73183e+06	2.07443e+06	3.69652e+06	993460	1.84436e+06	2.02428e+06	1.03757e+06	2.00789e+06	914994	1.06618e+06	1.10519e+06	1.07843e+06	970601	3.24898e+06	1.83051e+06
1312	3.614	496.339	LPC 16:0	LPC 16:0	[M+H]+	496.34	-0.987228	C24H50NO7P	LPC		100	2	1	3	1	84.8	93.2	100	24.12	496.34003:85981 497.34338:24644 498.34674:6712	53.39354:6993 67.41702:6582 75.14535:7064 92.26606:5870 92.28085:6608 116.8995:6614 134.97484:6615 184.07318:95176 478.32614:8596 496.3432:41629	662686	344746	655618	258735	570115	190609	605998	902095	349306	677447	359627	605624	485028	597301	1.23935e+06	1.19736e+06	179721	454099	642496	337548	641648	203722	380425	326403	257217	252135	291416	669235
1654	4.224	522.355	LPC 18:1	LPC 18:1	[M+H]+	522.355	-1.16779	C26H52NO7P	LPC		100	2	3	5	1	90.9	90.9	100	447.77	522.3548:2940054 523.35815:979729 524.36151:174991	62.22893:7894 63.85388:7280 77.98263:6491 82.80537:7844 104.10697:14803 107.9744:7629 184.07318:2578258 258.11047:10074 504.3429:111279 522.35486:1018410	1.31998e+06	660510	1.33486e+06	665457	1.60669e+06	188284	516168	1.83042e+06	864845	1.28522e+06	742693	1.35711e+06	2.63502e+06	1.51326e+06	1.77479e+06	3.9393e+06	246797	1.58248e+06	1.38645e+06	750905	1.46368e+06	381809	574676	503536	416984	529200	464598	1.21239e+06
1655	3.998	522.355	LPC 18:1	LPC 18:1	[M+H]+	522.355	-0.70833	C26H52NO7P	LPC		100	2	3	5	1	90.4	92.8	100	483.6	522.35516:248405 523.35851:74145 524.36187:26097	98.44904:6915 146.30756:7081 184.05209:11557 184.07315:244609 213.51656:6348 504.34448:19744 522.35455:107559	2.05022e+06	954610	1.99662e+06	1.07395e+06	1.51956e+06	450856	1.51183e+06	2.42123e+06	1.05414e+06	2.00166e+06	1.06901e+06	2.05559e+06	1.83186e+06	3.38885e+06	4.05794e+06	4.76961e+06	779470	1.94052e+06	2.09341e+06	1.12098e+06	2.17083e+06	799274	723612	1.41295e+06	724006	578886	599423	2.01546e+06
1691	4.899	524.37	LPC 18:0	LPC 18:0	[M+H]+	524.371	-1.27772	C26H54NO7P	LPC		100	2	3	5	2	70.8	74.4	100	888.66	524.37073:587423 525.37408:193478 526.37744:24986	67.44256:8399 76.6385:7146 84.57813:8039 104.10688:120223 184.07314:96602 300.92542:6851 506.35864:65183 524.37054:513844	2.29851e+06	1.16188e+06	2.29766e+06	1.25275e+06	1.39964e+06	990543	1.36569e+06	1.03902e+07	1.48099e+06	2.27942e+06	1.21213e+06	2.607e+06	2.3318e+06	3.00221e+06	2.14989e+06	2.43836e+06	937031	1.95597e+06	2.28109e+06	1.07563e+06	2.3361e+06	799083	1.03184e+06	1.0628e+06	1.50199e+06	1.03892e+06	6.70775e+06	2.35753e+06
1759	4.194	529.398	LPC 18:1(d7)	LPC 18:1(d7)	[M+H]+	529.399	-3.09786	C26H45D7NO7P	LPC		90.1	2	3	5	1	90.5	87.1	80	159816	529.39801:32559136 530.40136:9791502 531.40472:1711692	58.06305:51478 58.06607:50589 85.3743:34920 86.09664:68730 88.56334:34903 90.95168:38542 104.10703:248705 105.35889:43701 174.88049:40083 184.07309:30695348 185.07664:124870 258.10907:102732 346.33124:56185 511.38705:1298481 529.3985:13899647	1.35509e+09	6.41999e+08	1.30572e+09	1.16452e+09	1.21969e+09	1.05217e+09	1.04647e+09	2.60476e+09	1.52674e+09	1.31195e+09	6.67069e+08	1.35818e+09	1.42427e+09	1.76249e+09	1.94761e+09	2.21511e+09	1.15286e+09	1.53187e+09	1.41831e+09	7.06748e+08	1.47767e+09	1.29156e+09	1.21723e+09	1.66887e+09	1.24486e+09	1.16841e+09	2.25464e+09	1.27159e+09
1760	3.969	529.398	LPC 18:1(d7)	LPC 18:1(d7)	[M+H]+	529.399	-2.87119	C26H45D7NO7P	LPC		90.4	2	3	5	1	90.5	87.2	80	13277.4	529.39862:23739108 530.40197:6677972 531.40533:1215456	58.06264:59806 58.06616:50470 71.30694:26829 93.31564:25677 104.10702:186046 141.23897:26155 173.7339:31618 180.74738:38671 184.07307:24222930 185.0761:88370 210.11684:30308 258.1098:98485 346.33423:44731 423.6041:28399 511.3114:17849 511.38766:1060083 529.3985:11246293	1.05658e+08	4.84801e+07	1.03213e+08	8.36609e+07	9.27844e+07	7.70638e+07	8.89494e+07	2.19049e+08	1.21749e+08	1.04044e+08	5.20645e+07	1.07514e+08	1.0929e+08	1.33723e+08	1.49209e+08	1.74033e+08	8.74326e+07	1.14672e+08	1.07018e+08	5.23167e+07	1.10024e+08	9.63285e+07	8.78465e+07	1.23347e+08	9.07618e+07	8.86196e+07	1.84894e+08	1.04397e+08
1998	3.09	544.34	LPC 20:4	LPC 20:4	[M+H]+	544.34	0.900172	C28H50NO7P	LPC		100	2	3	5	1	89.5	91.7	100	57.7	544.34027:328463 545.34362:99912 546.34698:18306	60.96132:7229 114.18896:7372 184.07326:560699 495.10367:8063 526.32861:29154 544.33942:181560	216765	122963	220259	114985	147915	109565	498324	145004	93915.7	217168	127147	213835	125250	109314	175613	141352	145356	114489	217515	128199	219664	88912.4	132623	89579.7	80854.9	64767.9	131096	212465
2345	3.041	568.34	LPC 22:6	LPC 22:6	[M+H]+	568.34	1.0733	C30H50NO7P	LPC		100	2	1	3	2	60.2	78.1	100	38.07	568.34039:123563 569.34374:37691 570.3471:6418	66.55301:6512 81.48435:6826 122.37347:7277 128.49274:6673 133.4198:6697 135.21075:7646 145.51376:8647 179.18909:6913 184.0733:144681 203.43401:6592 203.95152:6624 358.53101:7207 443.82739:6972 450.55096:6702 472.71838:7619 495.8797:7626 549.76044:7230 568.3399:47368	95188.9	39581.2	88409.4	43371.4	72552.9	29807.4	215942	124611	43563.4	102384	56470.9	109074	44401.8	62295.1	91460.2	98822.1	46938.4	44160.1	85127.9	50481.1	104448	28129.1	43653.6	25598.8	30653.6	23259.2	25428.4	104987
2884	5.902	608.464	LPC 24:0	LPC 24:0	[M+H]+	608.465	-1.31479	C32H66NO7P	LPC		100	2	3	5	1	91.6	77.7	100	189.12	608.46423:272790 609.46758:100480 610.47094:16222	64.88795:7920 107.98432:6213 184.0731:335595 341.23645:8148 608.46313:158185	514112	269329	578353	1.26551e+06	1.66605e+06	648936	23872.6	21433.2	1.293e+06	526950	280315	620237	1.36992e+06	15856.2	13541	3.54459e+06	259489	1.18798e+06	489035	228739	496570	624858	1.56207e+06	1.36096e+06	1.05518e+06	717489	14917.6	560112
3052	6.219	622.48	LPC 25:0	LPC 25:0	[M+H]+	622.481	-1.4619	C33H68NO7P	LPC		100	2	1	3	2	83.7	77.6	100	17.77	622.47943:51821 623.48278:21094 624.48614:0	65.62704:6908 76.86944:7188 88.67738:7440 154.30948:7719 169.04851:7102 184.07333:70152 622.4801:32581	154197	49827.4	144814	240832	315506	164360	5172.85	80882.4	242918	159927	30195.8	166957	446897	81153.3	13392.2	1.12616e+06	128140	336901	145084	41740	123546	110366	294468	497208	194314	127653	3233.51	168421
[truncated: 697 more rows]
[truncated: 50 more columns]

## Sheet: Table S8_ccRCC AF lipidomics
Table S8. ccRCC lipidomics data matrix obtained with the AF/ESI workflow (LOESS-corrected)																					Group	QC	DMSO-N	Erlotinib-N	Tacedinaline-N	Combination-N	RPMI-N	Dasatinib-N	Tubacin-N	QC	Tacedinaline-N	Tubacin-N	Combination-N	RPMI-N	Dasatinib-N	DMSO-N	Erlotinib-N	QC	Dasatinib-N	RPMI-N	Tubacin-N	Tacedinaline-N	Erlotinib-N	DMSO-N	Combination-N	QC	DMSO-R	Erlotinib-R	Tacedinaline-R
[truncated: 754 more rows]
[truncated: 34 more columns]

[truncated: 1 more sheets: Table S9_Evaluation criteria]
